# Supplementary material for: Metagenomic and single-cell RNA-Seq survey of the Helicobacter pylori–infected stomach in asymptomatic individuals
Source: JCI Insight. 2023 Feb 22;8(4):e161042. doi: 10.1172/jci.insight.161042 (PMC9977493; doi:10.1172/jci.insight.161042)
Supplement: Supplemental table 5 [file jciinsight-8-161042-s033.xlsx]

## Sheet: Control
	p_val	avg_log2FC	pct.1	pct.2	p_val_adj	cluster	gene
Control cluster 0
RPS4Y1	2.95220732578011e-14	2.65771513962453	0.807	0.046	5.83769476599758e-10	Fundus	RPS4Y1
RPS26	1.92234847904746e-13	1.98100174800527	0.997	0.621	3.80125188246844e-09	Fundus	RPS26
HLA-DRB5	1.6908129887562e-07	1.7033852364639	0.548	0.063	0.0033434136039665	Fundus	HLA-DRB5
EIF1AY	2.81248923238997e-07	1.59460937587047	0.447	0.026	0.00556141620812793	Fundus	EIF1AY
IGHM	0.00167745931751018	1.02286260168	0.441	0.181	1	Fundus	IGHM
DDX3Y	0.00313826844484163	1.38018159445703	0.366	0.025	1	Fundus	DDX3Y
XIST	3.45159064809964e-12	2.66427340915968	0.695	0.013	6.82517534755224e-08	Antrum	XIST
Control cluster 1
RPS26	4.71326925541788e-16	2.43062599707285	0.997	0.488	9.32001862566332e-12	Fundus	RPS26
RPS4Y1	2.80606954689215e-12	2.42337732203568	0.76	0.083	5.54872192202454e-08	Fundus	RPS4Y1
HLA-DRB5	8.07956262927986e-09	2.1512646042285	0.665	0.091	0.00015976527143138	Fundus	HLA-DRB5
EIF1AY	1.89403692351486e-06	1.7059725935853	0.442	0.036	0.0374526861255829	Fundus	EIF1AY
XIST	1.42397845940736e-06	1.91261521442317	0.399	0.01	0.0281577500563212	Antrum	XIST
Control cluster 2
RPS4Y1	2.15961777805468e-14	2.35562466278157	0.743	0.019	4.27042819432532e-10	Fundus	RPS4Y1
DDX3Y	5.49539781241018e-10	1.77826806235479	0.543	0.009	1.08665996342599e-05	Fundus	DDX3Y
XIST	7.3270825698697e-10	1.76068513855152	0.708	0.092	1.44885730736603e-05	Antrum	XIST
Control cluster 3
RPS4Y1	4.47004062495402e-14	2.4839372401417	0.818	0.043	8.83905833178408e-10	Fundus	RPS4Y1
RPS26	2.85174675453399e-13	1.7524399866694	1	0.686	5.63904403241551e-09	Fundus	RPS26
DDX3Y	9.64222705889659e-11	1.74094634776531	0.526	0.024	1.90665397862621e-06	Fundus	DDX3Y
HLA-DRB5	1.54356829139686e-07	1.56316017169422	0.573	0.078	0.00305225193940814	Fundus	HLA-DRB5
EIF1AY	1.74868616684041e-06	1.49384069395145	0.477	0.039	0.0345785202631023	Fundus	EIF1AY
LY9	4.75312011558034e-05	1.19520960966452	0.742	0.408	0.939881971654857	Fundus	LY9
LDLRAD4	6.05874452782009e-05	1.10556334142863	0.612	0.286	1	Fundus	LDLRAD4
CREM	9.87034119608625e-05	1.08682205581362	0.552	0.278	1	Fundus	CREM
NR4A3	0.000310352115884633	1.13160563865946	0.406	0.114	1	Fundus	NR4A3
IGHM	0.00831866846023353	1.01363990130884	0.539	0.235	1	Fundus	IGHM
XIST	3.19132783529258e-14	2.79793470312753	0.745	0.016	6.31053166150756e-10	Antrum	XIST
HSPA1A	1.03940357844253e-06	1.48252548100691	0.718	0.31	0.0205531663601226	Antrum	HSPA1A
Control cluster 4
RPS4Y1	2.06069809261248e-17	2.66079488436053	0.833	0.015	4.07482440833193e-13	Fundus	RPS4Y1
DDX3Y	7.77888271636172e-08	1.81642693820881	0.561	0.006	0.00153819626833337	Fundus	DDX3Y
AREG	0.000132205094852113	0.871775869096477	0.598	0.3	1	Fundus	AREG
PRMT9	0.00577219795511945	1.00339110581155	0.396	0.118	1	Fundus	PRMT9
SMDT1	0.00626194514173855	0.426768604135691	0.599	0.347	1	Fundus	SMDT1
XIST	2.32129917195101e-15	2.3333486762822	0.756	0.024	4.59013698261593e-11	Antrum	XIST
ANKRD28	0.00175982499097222	1.64601332867404	0.621	0.239	1	Antrum	ANKRD28
Control cluster 5
RPS4Y1	1.85427752577681e-08	2.62722836002002	0.809	0	0.000366664837947106	Fundus	RPS4Y1
DUSP1	1.18483849639158e-05	1.92409319391849	0.93	0.545	0.234289964276471	Fundus	DUSP1
DDX3Y	1.87991354969684e-05	1.69996499454111	0.526	0	0.371734105317053	Fundus	DDX3Y
TXNIP	3.05877949852054e-05	1.81800910223475	0.87	0.545	0.604843058037452	Fundus	TXNIP
FOS	3.12549871340836e-05	2.18398288836883	0.874	0.545	0.618036115589369	Fundus	FOS
JUN	9.97256873916907e-05	2.90584499182171	0.684	0.136	1	Fundus	JUN
WHSC1L1	0.000233461373680967	1.1257598047997	0.419	0.091	1	Fundus	WHSC1L1
IL6ST	0.000491635623653586	1.49821358976401	0.702	0.273	1	Fundus	IL6ST
NR3C1	0.000511815827487108	1.03265089262925	0.809	0.409	1	Fundus	NR3C1
ITM2A	0.000515692898665871	1.59757028200196	0.86	0.545	1	Fundus	ITM2A
VPS28	0.000679661374527672	1.09477427475073	0.54	0.136	1	Fundus	VPS28
CNBP	0.00111700101579729	0.903969265618364	0.726	0.318	1	Fundus	CNBP
HSPB1	0.00198600047045069	0.958747704578745	0.344	0.091	1	Fundus	HSPB1
SHFM1	0.00199571055063364	0.594876488306026	0.623	0.364	1	Fundus	SHFM1
MIS18BP1	0.00219711802549056	0.970838280210017	0.279	0	1	Fundus	MIS18BP1
ADAM10	0.00370039247674967	0.892538721859438	0.344	0.091	1	Fundus	ADAM10
BBX	0.00473872401084467	0.72588375764904	0.302	0.045	1	Fundus	BBX
FGFR1OP2	0.00512243302856302	0.952196272843858	0.4	0.091	1	Fundus	FGFR1OP2
CDV3	0.00825912773155934	0.684212305266509	0.67	0.409	1	Fundus	CDV3
CXCL13	0.00920263750603283	3.30923345657334	0.414	0.045	1	Fundus	CXCL13
LEF1	0.00939368893872459	0.918975694835364	0.27	0	1	Fundus	LEF1
XIST	2.70468591967144e-12	2.36931273795792	0.818	0.009	5.34824593755831e-08	Antrum	XIST
FOXP1	3.36971307280919e-06	1.3709419471375	0.773	0.326	0.0666327063017289	Antrum	FOXP1
GZMA	3.52420130588486e-06	2.0524550777306	0.455	0.065	0.0696875566225671	Antrum	GZMA
PARP8	7.27567499711108e-06	0.994649039800159	0.591	0.181	0.143869197392874	Antrum	PARP8
GZMK	1.09531718707522e-05	2.20015982101314	0.455	0.093	0.216588020572254	Antrum	GZMK
LINC00152	1.37769518111103e-05	1.59366993048819	0.727	0.284	0.272425445112895	Antrum	LINC00152
CST7	1.40254363697146e-05	1.36760671746993	0.727	0.274	0.277338978774736	Antrum	CST7
NAMPT	1.55718788716019e-05	1.5937434608963	0.727	0.321	0.307918332807055	Antrum	NAMPT
PIK3R1	1.87486606170631e-05	1.298013402345	0.636	0.191	0.370736015041805	Antrum	PIK3R1
CTSC	0.000181843901364362	1.46297409882579	0.682	0.247	1	Antrum	CTSC
RIOK3	0.0006557518965693	0.92343846438203	0.364	0.112	1	Antrum	RIOK3
GUK1	0.000824955239976491	0.789491028407014	0.818	0.507	1	Antrum	GUK1
KCTD20	0.000869212050676752	1.0861913573621	0.318	0.047	1	Antrum	KCTD20
LEPROTL1	0.00105700988315335	0.977625503657474	0.909	0.563	1	Antrum	LEPROTL1
SYAP1	0.00124346930702995	0.763524013868867	0.727	0.363	1	Antrum	SYAP1
SLC7A5	0.00128036711468227	1.17158976442151	0.409	0.065	1	Antrum	SLC7A5
FAM46C	0.00149248339763042	0.888555011859533	0.727	0.237	1	Antrum	FAM46C
FMNL1	0.00216573816098132	1.00541973475652	0.5	0.205	1	Antrum	FMNL1
ARL4C	0.00217854753942904	0.767466461404634	0.818	0.423	1	Antrum	ARL4C
METRNL	0.00295264443922017	1.28641610553678	0.409	0.074	1	Antrum	METRNL
LAIR2	0.00343931451238964	1.42850098806657	0.364	0.07	1	Antrum	LAIR2
ARF1	0.00486654823722343	0.77255475992025	0.773	0.516	1	Antrum	ARF1
DUSP16	0.00488909176136974	0.930672701742152	0.455	0.167	1	Antrum	DUSP16
PSMB3	0.00499652071694061	0.772406415412763	0.636	0.377	1	Antrum	PSMB3
RUNX3	0.00794936795886209	0.986932296266307	0.409	0.14	1	Antrum	RUNX3
SYTL3	0.00929291773026087	0.874972675112901	0.636	0.33	1	Antrum	SYTL3
Control cluster 6
OSBPL11	1.21593853799208e-05	0.851850066624626	0.75	0.029	0.240439686502555	Fundus	OSBPL11
CFDP1	2.71489650783359e-05	0.537093542470754	0.75	0.029	0.536843635459015	Fundus	CFDP1
LINC00309	3.8382944517355e-05	1.53228053129716	0.5	0	0.758984344886178	Fundus	LINC00309
RP4-665J23.1	3.8382944517355e-05	0.701133414101912	0.5	0	0.758984344886178	Fundus	RP4-665J23.1
HIRA	3.8382944517355e-05	0.701133414101912	0.5	0	0.758984344886178	Fundus	HIRA
MFSD8	3.8382944517355e-05	0.45368409499555	0.5	0	0.758984344886178	Fundus	MFSD8
UCHL3	3.8382944517355e-05	0.45368409499555	0.5	0	0.758984344886178	Fundus	UCHL3
REXO1	3.8382944517355e-05	0.45368409499555	0.5	0	0.758984344886178	Fundus	REXO1
CDC73	3.8382944517355e-05	0.430518727057712	0.5	0	0.758984344886178	Fundus	CDC73
FAM135A	3.8382944517355e-05	0.430518727057712	0.5	0	0.758984344886178	Fundus	FAM135A
CEP85L	3.8382944517355e-05	0.430518727057712	0.5	0	0.758984344886178	Fundus	CEP85L
CDK5	3.8382944517355e-05	0.430518727057712	0.5	0	0.758984344886178	Fundus	CDK5
RRM1	3.8382944517355e-05	0.430518727057712	0.5	0	0.758984344886178	Fundus	RRM1
FOLR2	3.8382944517355e-05	0.430518727057712	0.5	0	0.758984344886178	Fundus	FOLR2
DHRS1	3.8382944517355e-05	0.430518727057712	0.5	0	0.758984344886178	Fundus	DHRS1
ZNF106	3.8382944517355e-05	0.430518727057712	0.5	0	0.758984344886178	Fundus	ZNF106
ADGRG5	3.8382944517355e-05	0.430518727057712	0.5	0	0.758984344886178	Fundus	ADGRG5
ST7L	3.8382944517355e-05	0.407329904872784	0.5	0	0.758984344886178	Fundus	ST7L
FTSJ2	3.8382944517355e-05	0.407329904872784	0.5	0	0.758984344886178	Fundus	FTSJ2
LACTB2	3.8382944517355e-05	0.407329904872784	0.5	0	0.758984344886178	Fundus	LACTB2
DGKA	3.8382944517355e-05	0.407329904872784	0.5	0	0.758984344886178	Fundus	DGKA
NDUFV3	3.8382944517355e-05	0.407329904872784	0.5	0	0.758984344886178	Fundus	NDUFV3
IFI35	0.000166974302064245	0.819705441233752	0.75	0.059	1	Fundus	IFI35
PAXIP1-AS1	0.000166974302064245	0.801456163441559	0.75	0.059	1	Fundus	PAXIP1-AS1
IMMT	0.000230135662982896	0.791397721798263	0.75	0.059	1	Fundus	IMMT
MLLT3	0.000315226297957007	0.667464734312257	0.75	0.059	1	Fundus	MLLT3
SAMM50	0.000315226297957007	0.4852997449197	0.75	0.059	1	Fundus	SAMM50
MIEN1	0.000429111533376449	0.605853102070138	0.75	0.059	1	Fundus	MIEN1
TNFAIP8	0.000429111533376449	0.459283463427911	0.75	0.059	1	Fundus	TNFAIP8
PIN4	0.000948637508904075	0.836719209856049	0.5	0.029	1	Fundus	PIN4
FNBP4	0.00101651674923062	0.615904129530274	1	0.147	1	Fundus	FNBP4
ZBTB11	0.00135706726635021	0.690072765852286	0.5	0.029	1	Fundus	ZBTB11
TOR1A	0.00135706726635021	0.667887944693465	0.5	0.029	1	Fundus	TOR1A
UBE2W	0.00135706726635021	0.662184631952684	0.5	0.029	1	Fundus	UBE2W
JAZF1	0.00135706726635021	0.658218611374755	0.5	0.029	1	Fundus	JAZF1
GCA	0.00135706726635021	0.574162610010999	0.5	0.029	1	Fundus	GCA
MRPS15	0.00164996287437062	0.87608492771271	0.75	0.088	1	Fundus	MRPS15
C11orf24	0.00164996287437062	0.6094780295082	0.75	0.088	1	Fundus	C11orf24
RPS4Y1	0.00192265024578701	0.744745136919936	0.5	0.029	1	Fundus	RPS4Y1
FBXO30	0.00192265024578701	0.604364114151654	0.5	0.029	1	Fundus	FBXO30
ELMOD2	0.00192265024578701	0.554626389251503	0.5	0.029	1	Fundus	ELMOD2
HOMER1	0.00192265024578701	0.528845510344897	0.5	0.029	1	Fundus	HOMER1
BDH2	0.00192265024578701	0.412360825920259	0.5	0.029	1	Fundus	BDH2
ENOPH1	0.00192265024578701	0.381317532637324	0.5	0.029	1	Fundus	ENOPH1
ATP5S	0.00192265024578701	0.381317532637324	0.5	0.029	1	Fundus	ATP5S
TP53RK	0.00192265024578701	0.378729052839068	0.5	0.029	1	Fundus	TP53RK
TMEM261	0.00192265024578701	0.374826931004603	0.5	0.029	1	Fundus	TMEM261
STX8	0.00192265024578701	0.374473806898039	0.5	0.029	1	Fundus	STX8
PHF6	0.00192265024578701	0.373317717277679	0.5	0.029	1	Fundus	PHF6
B3GLCT	0.00192265024578701	0.368374339426943	0.5	0.029	1	Fundus	B3GLCT
TAF12	0.00192265024578701	0.367712336101043	0.5	0.029	1	Fundus	TAF12
PCBD1	0.00192265024578701	0.364588629649404	0.5	0.029	1	Fundus	PCBD1
FAM134A	0.00192265024578701	0.362560916062763	0.5	0.029	1	Fundus	FAM134A
UBE4B	0.00192265024578701	0.361890323730346	0.5	0.029	1	Fundus	UBE4B
CPQ	0.00192265024578701	0.36160045709589	0.5	0.029	1	Fundus	CPQ
NCBP1	0.00192265024578701	0.361239381448271	0.5	0.029	1	Fundus	NCBP1
STK11	0.00192265024578701	0.353352749912512	0.5	0.029	1	Fundus	STK11
ACBD5	0.00192265024578701	0.348787091939205	0.5	0.029	1	Fundus	ACBD5
MFSD14A	0.00192265024578701	0.343690281470128	0.5	0.029	1	Fundus	MFSD14A
EDRF1	0.00192265024578701	0.338411634910962	0.5	0.029	1	Fundus	EDRF1
APPBP2	0.00192265024578701	0.328734270701838	0.5	0.029	1	Fundus	APPBP2
WAS	0.00192265024578701	0.318990257447958	0.5	0.029	1	Fundus	WAS
DDX10	0.00192265024578701	0.281084319651079	0.5	0.029	1	Fundus	DDX10
TXNIP	0.00231900580468319	1.66096294192992	1	0.353	1	Fundus	TXNIP
RBM7	0.00272585340328544	0.574667098105135	0.75	0.088	1	Fundus	RBM7
SENP7	0.00272585340328544	0.413122516507593	0.75	0.088	1	Fundus	SENP7
TSPAN33	0.00272585340328544	0.39348812634495	0.75	0.088	1	Fundus	TSPAN33
CCNDBP1	0.00354123591581497	0.692584428687953	1	0.176	1	Fundus	CCNDBP1
HIPK1	0.0043888908470386	0.754461705344739	0.75	0.118	1	Fundus	HIPK1
PSMD3	0.0043888908470386	0.668029082144347	0.75	0.118	1	Fundus	PSMD3
IGHV3-73	0.0046587788174099	1.75183760931123	0.25	0	1	Fundus	IGHV3-73
G0S2	0.0046587788174099	0.686010101060353	0.25	0	1	Fundus	G0S2
PIGK	0.0046587788174099	0.665877709575773	0.25	0	1	Fundus	PIGK
C11orf96	0.0046587788174099	0.665877709575773	0.25	0	1	Fundus	C11orf96
TMEM52	0.0046587788174099	0.559320040903823	0.25	0	1	Fundus	TMEM52
FCRL3	0.0046587788174099	0.559320040903823	0.25	0	1	Fundus	FCRL3
SLC8A1-AS1	0.0046587788174099	0.559320040903823	0.25	0	1	Fundus	SLC8A1-AS1
CASP6	0.0046587788174099	0.559320040903823	0.25	0	1	Fundus	CASP6
RP11-768B22.2	0.0046587788174099	0.559320040903823	0.25	0	1	Fundus	RP11-768B22.2
FCHSD1	0.0046587788174099	0.559320040903823	0.25	0	1	Fundus	FCHSD1
HIST1H2BF	0.0046587788174099	0.559320040903823	0.25	0	1	Fundus	HIST1H2BF
DCBLD1	0.0046587788174099	0.559320040903823	0.25	0	1	Fundus	DCBLD1
PRKAG2-AS1	0.0046587788174099	0.559320040903823	0.25	0	1	Fundus	PRKAG2-AS1
RP11-258C19.7	0.0046587788174099	0.559320040903823	0.25	0	1	Fundus	RP11-258C19.7
BRD3	0.0046587788174099	0.559320040903823	0.25	0	1	Fundus	BRD3
ATF1	0.0046587788174099	0.559320040903823	0.25	0	1	Fundus	ATF1
RP11-93G5.1	0.0046587788174099	0.559320040903823	0.25	0	1	Fundus	RP11-93G5.1
CTD-2506P8.6	0.0046587788174099	0.559320040903823	0.25	0	1	Fundus	CTD-2506P8.6
HOXB7	0.0046587788174099	0.559320040903823	0.25	0	1	Fundus	HOXB7
C21orf33	0.0046587788174099	0.559320040903823	0.25	0	1	Fundus	C21orf33
PIP5K1A	0.0046587788174099	0.476145374057056	0.25	0	1	Fundus	PIP5K1A
KIAA0232	0.0046587788174099	0.476145374057056	0.25	0	1	Fundus	KIAA0232
P4HA2	0.0046587788174099	0.476145374057056	0.25	0	1	Fundus	P4HA2
SLC25A14	0.0046587788174099	0.476145374057056	0.25	0	1	Fundus	SLC25A14
DDHD2	0.0046587788174099	0.476145374057056	0.25	0	1	Fundus	DDHD2
TMEM99	0.0046587788174099	0.476145374057056	0.25	0	1	Fundus	TMEM99
TTF2	0.0046587788174099	0.430867578939681	0.25	0	1	Fundus	TTF2
KB-1980E6.3	0.0046587788174099	0.430867578939681	0.25	0	1	Fundus	KB-1980E6.3
RND1	0.0046587788174099	0.430867578939681	0.25	0	1	Fundus	RND1
UBR4	0.0046587788174099	0.38340183379017	0.25	0	1	Fundus	UBR4
HLTF	0.0046587788174099	0.38340183379017	0.25	0	1	Fundus	HLTF
CCDC146	0.0046587788174099	0.38340183379017	0.25	0	1	Fundus	CCDC146
MBTPS2	0.0046587788174099	0.38340183379017	0.25	0	1	Fundus	MBTPS2
GPR18	0.0046587788174099	0.38340183379017	0.25	0	1	Fundus	GPR18
MRPL10	0.0046587788174099	0.38340183379017	0.25	0	1	Fundus	MRPL10
ATAD3B	0.0046587788174099	0.257627484029595	0.25	0	1	Fundus	ATAD3B
UBIAD1	0.0046587788174099	0.257627484029595	0.25	0	1	Fundus	UBIAD1
RP5-1024G6.5	0.0046587788174099	0.257627484029595	0.25	0	1	Fundus	RP5-1024G6.5
CCBL2	0.0046587788174099	0.257627484029595	0.25	0	1	Fundus	CCBL2
VANGL1	0.0046587788174099	0.257627484029595	0.25	0	1	Fundus	VANGL1
NBPF11	0.0046587788174099	0.257627484029595	0.25	0	1	Fundus	NBPF11
UCK2	0.0046587788174099	0.257627484029595	0.25	0	1	Fundus	UCK2
NCF2	0.0046587788174099	0.257627484029595	0.25	0	1	Fundus	NCF2
ZBTB18	0.0046587788174099	0.257627484029595	0.25	0	1	Fundus	ZBTB18
AC104699.1	0.0046587788174099	0.257627484029595	0.25	0	1	Fundus	AC104699.1
GTF3C2	0.0046587788174099	0.257627484029595	0.25	0	1	Fundus	GTF3C2
KCNK12	0.0046587788174099	0.257627484029595	0.25	0	1	Fundus	KCNK12
RP11-554J4.1	0.0046587788174099	0.257627484029595	0.25	0	1	Fundus	RP11-554J4.1
MITD1	0.0046587788174099	0.257627484029595	0.25	0	1	Fundus	MITD1
FKBP7	0.0046587788174099	0.257627484029595	0.25	0	1	Fundus	FKBP7
ORC2	0.0046587788174099	0.257627484029595	0.25	0	1	Fundus	ORC2
TRAK2	0.0046587788174099	0.257627484029595	0.25	0	1	Fundus	TRAK2
EPHA4	0.0046587788174099	0.257627484029595	0.25	0	1	Fundus	EPHA4
UBE2F	0.0046587788174099	0.257627484029595	0.25	0	1	Fundus	UBE2F
HES6	0.0046587788174099	0.257627484029595	0.25	0	1	Fundus	HES6
PASK	0.0046587788174099	0.257627484029595	0.25	0	1	Fundus	PASK
CMC1	0.0046587788174099	0.257627484029595	0.25	0	1	Fundus	CMC1
EXOG	0.0046587788174099	0.257627484029595	0.25	0	1	Fundus	EXOG
PRSS42	0.0046587788174099	0.257627484029595	0.25	0	1	Fundus	PRSS42
NCKIPSD	0.0046587788174099	0.257627484029595	0.25	0	1	Fundus	NCKIPSD
P4HTM	0.0046587788174099	0.257627484029595	0.25	0	1	Fundus	P4HTM
PSMD6-AS2	0.0046587788174099	0.257627484029595	0.25	0	1	Fundus	PSMD6-AS2
GPR15	0.0046587788174099	0.257627484029595	0.25	0	1	Fundus	GPR15
ISY1	0.0046587788174099	0.257627484029595	0.25	0	1	Fundus	ISY1
RP11-434H6.7	0.0046587788174099	0.257627484029595	0.25	0	1	Fundus	RP11-434H6.7
DGKQ	0.0046587788174099	0.257627484029595	0.25	0	1	Fundus	DGKQ
CTBP1-AS2	0.0046587788174099	0.257627484029595	0.25	0	1	Fundus	CTBP1-AS2
LETM1	0.0046587788174099	0.257627484029595	0.25	0	1	Fundus	LETM1
TADA2B	0.0046587788174099	0.257627484029595	0.25	0	1	Fundus	TADA2B
MRPS18C	0.0046587788174099	0.257627484029595	0.25	0	1	Fundus	MRPS18C
SMARCAD1	0.0046587788174099	0.257627484029595	0.25	0	1	Fundus	SMARCAD1
SLC39A8	0.0046587788174099	0.257627484029595	0.25	0	1	Fundus	SLC39A8
DROSHA	0.0046587788174099	0.257627484029595	0.25	0	1	Fundus	DROSHA
ZSWIM6	0.0046587788174099	0.257627484029595	0.25	0	1	Fundus	ZSWIM6
NAIP	0.0046587788174099	0.257627484029595	0.25	0	1	Fundus	NAIP
DHFR	0.0046587788174099	0.257627484029595	0.25	0	1	Fundus	DHFR
LMNB1	0.0046587788174099	0.257627484029595	0.25	0	1	Fundus	LMNB1
LYRM7	0.0046587788174099	0.257627484029595	0.25	0	1	Fundus	LYRM7
RP11-215P8.3	0.0046587788174099	0.257627484029595	0.25	0	1	Fundus	RP11-215P8.3
SLC23A1	0.0046587788174099	0.257627484029595	0.25	0	1	Fundus	SLC23A1
11,00 LSM	0.0046587788174099	0.257627484029595	0.25	0	1	Fundus	11,00 LSM
EXOC2	0.0046587788174099	0.257627484029595	0.25	0	1	Fundus	EXOC2
GPLD1	0.0046587788174099	0.257627484029595	0.25	0	1	Fundus	GPLD1
RNF5	0.0046587788174099	0.257627484029595	0.25	0	1	Fundus	RNF5
PSMB8-AS1	0.0046587788174099	0.257627484029595	0.25	0	1	Fundus	PSMB8-AS1
KLHDC3	0.0046587788174099	0.257627484029595	0.25	0	1	Fundus	KLHDC3
MB21D1	0.0046587788174099	0.257627484029595	0.25	0	1	Fundus	MB21D1
USP45	0.0046587788174099	0.257627484029595	0.25	0	1	Fundus	USP45
PREP	0.0046587788174099	0.257627484029595	0.25	0	1	Fundus	PREP
SCML4	0.0046587788174099	0.257627484029595	0.25	0	1	Fundus	SCML4
ESR1	0.0046587788174099	0.257627484029595	0.25	0	1	Fundus	ESR1
KCTD7	0.0046587788174099	0.257627484029595	0.25	0	1	Fundus	KCTD7
GSAP	0.0046587788174099	0.257627484029595	0.25	0	1	Fundus	GSAP
AP1S1	0.0046587788174099	0.257627484029595	0.25	0	1	Fundus	AP1S1
BCAP29	0.0046587788174099	0.257627484029595	0.25	0	1	Fundus	BCAP29
GNL3L	0.0046587788174099	0.257627484029595	0.25	0	1	Fundus	GNL3L
APEX2	0.0046587788174099	0.257627484029595	0.25	0	1	Fundus	APEX2
TBC1D8B	0.0046587788174099	0.257627484029595	0.25	0	1	Fundus	TBC1D8B
MOSPD1	0.0046587788174099	0.257627484029595	0.25	0	1	Fundus	MOSPD1
FAM127B	0.0046587788174099	0.257627484029595	0.25	0	1	Fundus	FAM127B
ZNF75D	0.0046587788174099	0.257627484029595	0.25	0	1	Fundus	ZNF75D
SLA	0.0046587788174099	0.257627484029595	0.25	0	1	Fundus	SLA
RP11-629O1.2	0.0046587788174099	0.257627484029595	0.25	0	1	Fundus	RP11-629O1.2
SCRIB	0.0046587788174099	0.257627484029595	0.25	0	1	Fundus	SCRIB
APTX	0.0046587788174099	0.257627484029595	0.25	0	1	Fundus	APTX
ZNF658	0.0046587788174099	0.257627484029595	0.25	0	1	Fundus	ZNF658
ZNF483	0.0046587788174099	0.257627484029595	0.25	0	1	Fundus	ZNF483
MAMDC4	0.0046587788174099	0.257627484029595	0.25	0	1	Fundus	MAMDC4
TMEM203	0.0046587788174099	0.257627484029595	0.25	0	1	Fundus	TMEM203
DUSP8	0.0046587788174099	0.257627484029595	0.25	0	1	Fundus	DUSP8
TRIM5	0.0046587788174099	0.257627484029595	0.25	0	1	Fundus	TRIM5
WEE1	0.0046587788174099	0.257627484029595	0.25	0	1	Fundus	WEE1
SPI1	0.0046587788174099	0.257627484029595	0.25	0	1	Fundus	SPI1
C11orf84	0.0046587788174099	0.257627484029595	0.25	0	1	Fundus	C11orf84
NAA40	0.0046587788174099	0.257627484029595	0.25	0	1	Fundus	NAA40
2,00 ARL	0.0046587788174099	0.257627484029595	0.25	0	1	Fundus	2,00 ARL
ANKRD13D	0.0046587788174099	0.257627484029595	0.25	0	1	Fundus	ANKRD13D
COA4	0.0046587788174099	0.257627484029595	0.25	0	1	Fundus	COA4
PRKRIR	0.0046587788174099	0.257627484029595	0.25	0	1	Fundus	PRKRIR
PRPF18	0.0046587788174099	0.257627484029595	0.25	0	1	Fundus	PRPF18
ANK3	0.0046587788174099	0.257627484029595	0.25	0	1	Fundus	ANK3
C10orf2	0.0046587788174099	0.257627484029595	0.25	0	1	Fundus	C10orf2
CALHM2	0.0046587788174099	0.257627484029595	0.25	0	1	Fundus	CALHM2
PWWP2B	0.0046587788174099	0.257627484029595	0.25	0	1	Fundus	PWWP2B
ANO6	0.0046587788174099	0.257627484029595	0.25	0	1	Fundus	ANO6
ESYT1	0.0046587788174099	0.257627484029595	0.25	0	1	Fundus	ESYT1
IFNG-AS1	0.0046587788174099	0.257627484029595	0.25	0	1	Fundus	IFNG-AS1
POC1B	0.0046587788174099	0.257627484029595	0.25	0	1	Fundus	POC1B
UTP20	0.0046587788174099	0.257627484029595	0.25	0	1	Fundus	UTP20
NUP37	0.0046587788174099	0.257627484029595	0.25	0	1	Fundus	NUP37
TCHP	0.0046587788174099	0.257627484029595	0.25	0	1	Fundus	TCHP
ABHD13	0.0046587788174099	0.257627484029595	0.25	0	1	Fundus	ABHD13
TEX29	0.0046587788174099	0.257627484029595	0.25	0	1	Fundus	TEX29
KLHDC1	0.0046587788174099	0.257627484029595	0.25	0	1	Fundus	KLHDC1
RP11-363J20.1	0.0046587788174099	0.257627484029595	0.25	0	1	Fundus	RP11-363J20.1
EIF2B2	0.0046587788174099	0.257627484029595	0.25	0	1	Fundus	EIF2B2
TTLL5	0.0046587788174099	0.257627484029595	0.25	0	1	Fundus	TTLL5
ASB2	0.0046587788174099	0.257627484029595	0.25	0	1	Fundus	ASB2
SMAD3	0.0046587788174099	0.257627484029595	0.25	0	1	Fundus	SMAD3
RP11-1007O24.2	0.0046587788174099	0.257627484029595	0.25	0	1	Fundus	RP11-1007O24.2
GOLGA6L10	0.0046587788174099	0.257627484029595	0.25	0	1	Fundus	GOLGA6L10
C15orf40	0.0046587788174099	0.257627484029595	0.25	0	1	Fundus	C15orf40
ZNF592	0.0046587788174099	0.257627484029595	0.25	0	1	Fundus	ZNF592
BAIAP3	0.0046587788174099	0.257627484029595	0.25	0	1	Fundus	BAIAP3
TFAP4	0.0046587788174099	0.257627484029595	0.25	0	1	Fundus	TFAP4
NOMO2	0.0046587788174099	0.257627484029595	0.25	0	1	Fundus	NOMO2
CES2	0.0046587788174099	0.257627484029595	0.25	0	1	Fundus	CES2
MYBBP1A	0.0046587788174099	0.257627484029595	0.25	0	1	Fundus	MYBBP1A
RNASEK	0.0046587788174099	0.257627484029595	0.25	0	1	Fundus	RNASEK
MAP2K4	0.0046587788174099	0.257627484029595	0.25	0	1	Fundus	MAP2K4
JUP	0.0046587788174099	0.257627484029595	0.25	0	1	Fundus	JUP
GHDC	0.0046587788174099	0.257627484029595	0.25	0	1	Fundus	GHDC
12,00 LSM	0.0046587788174099	0.257627484029595	0.25	0	1	Fundus	12,00 LSM
CDC27	0.0046587788174099	0.257627484029595	0.25	0	1	Fundus	CDC27
AKAP1	0.0046587788174099	0.257627484029595	0.25	0	1	Fundus	AKAP1
RNFT1	0.0046587788174099	0.257627484029595	0.25	0	1	Fundus	RNFT1
TACO1	0.0046587788174099	0.257627484029595	0.25	0	1	Fundus	TACO1
RNF138	0.0046587788174099	0.257627484029595	0.25	0	1	Fundus	RNF138
ZSCAN30	0.0046587788174099	0.257627484029595	0.25	0	1	Fundus	ZSCAN30
CTNNBL1	0.0046587788174099	0.257627484029595	0.25	0	1	Fundus	CTNNBL1
VSTM2L	0.0046587788174099	0.257627484029595	0.25	0	1	Fundus	VSTM2L
KCNK15-AS1	0.0046587788174099	0.257627484029595	0.25	0	1	Fundus	KCNK15-AS1
UBE2V1	0.0046587788174099	0.257627484029595	0.25	0	1	Fundus	UBE2V1
CTD-2325M2.1	0.0046587788174099	0.257627484029595	0.25	0	1	Fundus	CTD-2325M2.1
LYL1	0.0046587788174099	0.257627484029595	0.25	0	1	Fundus	LYL1
LIN7B	0.0046587788174099	0.257627484029595	0.25	0	1	Fundus	LIN7B
BCL2L12	0.0046587788174099	0.257627484029595	0.25	0	1	Fundus	BCL2L12
CTD-2619J13.14	0.0046587788174099	0.257627484029595	0.25	0	1	Fundus	CTD-2619J13.14
NOL12	0.0046587788174099	0.257627484029595	0.25	0	1	Fundus	NOL12
AGPAT3	0.0046587788174099	0.257627484029595	0.25	0	1	Fundus	AGPAT3
FAM91A1	0.00491864980014389	0.792968623348323	0.5	0.059	1	Fundus	FAM91A1
HSPA9	0.00537795720971742	1.03388312273291	1	0.265	1	Fundus	HSPA9
ANP32E	0.00546226526353368	0.566132194240743	0.75	0.118	1	Fundus	ANP32E
KIF5B	0.00546226526353368	0.557538266689629	0.75	0.118	1	Fundus	KIF5B
FAM136A	0.00546226526353368	0.532252476017906	0.75	0.118	1	Fundus	FAM136A
SHFM1	0.00575520216632943	0.814844627007521	1	0.206	1	Fundus	SHFM1
HDDC3	0.00646854084106354	1.0128265027659	0.5	0.059	1	Fundus	HDDC3
CHMP2A	0.00689182053724236	0.581542523922118	1	0.206	1	Fundus	CHMP2A
HOMER3	0.00809998851990247	1.03950736327769	0.75	0.176	1	Fundus	HOMER3
M6PR	0.00834585999224256	0.407394088509267	0.75	0.118	1	Fundus	M6PR
DPM1	0.00834585999224256	0.363549120224996	0.75	0.118	1	Fundus	DPM1
CXorf21	0.00844466075314025	1.71724868605412	0.5	0.059	1	Fundus	CXorf21
SETX	0.00844466075314025	0.666371057771175	0.5	0.059	1	Fundus	SETX
VDAC1	0.00844466075314025	0.637106399175208	0.5	0.059	1	Fundus	VDAC1
HEXDC	0.00844466075314025	0.612153374709753	0.5	0.059	1	Fundus	HEXDC
ICT1	0.00844466075314025	0.603837958386096	0.5	0.059	1	Fundus	ICT1
FLYWCH1	0.00844466075314025	0.597892428125404	0.5	0.059	1	Fundus	FLYWCH1
GFER	0.00844466075314025	0.596718654195658	0.5	0.059	1	Fundus	GFER
APOA1BP	0.00844466075314025	0.523236311449791	0.5	0.059	1	Fundus	APOA1BP
DLD	0.00844466075314025	0.461738450219712	0.5	0.059	1	Fundus	DLD
TEX264	0.0092601870776393	0.716882951915036	0.75	0.147	1	Fundus	TEX264
A1BG	0.00978725566975175	0.552387504307764	1	0.206	1	Fundus	A1BG
XIST	0.00424457162048853	2.28918415599323	0.912	0.25	1	Antrum	XIST
Control cluster 7
DDX3Y	6.28433374888971e-10	1.60276393872367	0.857	0.038	1.24266415550545e-05	Fundus	DDX3Y
HLA-DRB5	2.10676974996316e-07	2.34756113555044	0.857	0.103	0.00416592650357714	Fundus	HLA-DRB5
C4orf27	2.86048920023475e-06	1.03947475683569	0.429	0	0.0565633134454419	Fundus	C4orf27
FKTN	2.86048920023475e-06	0.633343083469851	0.429	0.013	0.0565633134454419	Fundus	FKTN
ITPK1	3.20189117039504e-06	0.651762852728309	0.571	0.077	0.0633141960033916	Fundus	ITPK1
SLC39A1	4.90177851207329e-06	1.11638906468145	0.714	0.051	0.0969277682977373	Fundus	SLC39A1
YWHAG	5.93496081369879e-06	0.891644055760654	0.714	0.179	0.11735791513008	Fundus	YWHAG
CTBP1	7.17472578357699e-06	0.872561745393372	0.714	0.077	0.141873027644451	Fundus	CTBP1
RPS4Y1	1.63862411464956e-05	2.039709746645	0.714	0.051	0.324021532430803	Fundus	RPS4Y1
GMPR2	5.06291134212949e-05	1.0761406751675	0.714	0.103	1	Fundus	GMPR2
ZFY	6.88677498771823e-05	0.671040786280204	0.429	0.013	1	Fundus	ZFY
MMGT1	6.88677498771823e-05	0.548182696733136	0.429	0.051	1	Fundus	MMGT1
RP11-37B2.1	6.88677498771823e-05	0.473303140980664	0.429	0.103	1	Fundus	RP11-37B2.1
RP11-426C22.5	7.31713533932864e-05	0.921336285932027	0.571	0.051	1	Fundus	RP11-426C22.5
TAB2	8.66342549203862e-05	0.825227772711839	0.429	0.026	1	Fundus	TAB2
TRIP6	8.66342549203862e-05	0.619641604395168	0.429	0.013	1	Fundus	TRIP6
P2RX1	8.66342549203862e-05	0.44429446345939	0.429	0.09	1	Fundus	P2RX1
SPOPL	0.000104264901907575	0.71972907366137	0.571	0.128	1	Fundus	SPOPL
CDK5R1	0.000108671925091559	0.752058237517134	0.429	0.026	1	Fundus	CDK5R1
C7orf26	0.000135925330138517	0.812660825095118	0.429	0.013	1	Fundus	C7orf26
BCAT2	0.000135925330138517	0.713574497222488	0.429	0.013	1	Fundus	BCAT2
PELP1	0.000135925330138517	0.54933346079608	0.429	0.026	1	Fundus	PELP1
DDX26B	0.000135925330138517	0.478977096847511	0.429	0.064	1	Fundus	DDX26B
POLE4	0.000151097758929245	0.840501872432246	1	0.244	1	Fundus	POLE4
MLKL	0.0001599371925445	0.695418155278041	0.286	0.026	1	Fundus	MLKL
RBM10	0.0001599371925445	0.692148190492307	0.286	0	1	Fundus	RBM10
NUDT17	0.0001599371925445	0.676363341293745	0.286	0	1	Fundus	NUDT17
RP11-84A19.4	0.0001599371925445	0.63613646680337	0.286	0	1	Fundus	RP11-84A19.4
MFSD5	0.0001599371925445	0.631766281050499	0.286	0.026	1	Fundus	MFSD5
ABHD14A	0.0001599371925445	0.624414582093156	0.286	0	1	Fundus	ABHD14A
RRP9	0.0001599371925445	0.619781690791349	0.286	0.013	1	Fundus	RRP9
SFXN1	0.0001599371925445	0.616042840323226	0.286	0.013	1	Fundus	SFXN1
PARP15	0.0001599371925445	0.601927299442808	0.286	0.026	1	Fundus	PARP15
DARS2	0.0001599371925445	0.578900151285265	0.286	0.013	1	Fundus	DARS2
TBC1D20	0.0001599371925445	0.564360156961894	0.286	0	1	Fundus	TBC1D20
CDK5	0.0001599371925445	0.557407681595822	0.286	0	1	Fundus	CDK5
ALG12	0.0001599371925445	0.553414612473737	0.286	0	1	Fundus	ALG12
GIMAP8	0.0001599371925445	0.538392401443366	0.286	0.013	1	Fundus	GIMAP8
ZNF469	0.0001599371925445	0.536142216800099	0.286	0.013	1	Fundus	ZNF469
ZNF236	0.0001599371925445	0.500905466948672	0.286	0	1	Fundus	ZNF236
HGH1	0.0001599371925445	0.499551294167341	0.286	0	1	Fundus	HGH1
CCDC28B	0.0001599371925445	0.496752679356589	0.286	0	1	Fundus	CCDC28B
CD1E	0.0001599371925445	0.496563143272962	0.286	0.026	1	Fundus	CD1E
PLXNA3	0.0001599371925445	0.480811840468528	0.286	0.013	1	Fundus	PLXNA3
GPR146	0.0001599371925445	0.459847810360879	0.286	0.013	1	Fundus	GPR146
ISOC1	0.0001599371925445	0.449138050057145	0.286	0.026	1	Fundus	ISOC1
FTSJ1	0.0001599371925445	0.440689324511323	0.286	0	1	Fundus	FTSJ1
ZNF304	0.0001599371925445	0.440689324511323	0.286	0	1	Fundus	ZNF304
MRPL30	0.0001599371925445	0.431013465692766	0.286	0	1	Fundus	MRPL30
UBXN8	0.0001599371925445	0.431013465692766	0.286	0	1	Fundus	UBXN8
RNF170	0.0001599371925445	0.431013465692766	0.286	0	1	Fundus	RNF170
RP3-477O4.14	0.0001599371925445	0.425173763497034	0.286	0.026	1	Fundus	RP3-477O4.14
MRPL15	0.000175066111827242	0.664097498775755	0.571	0.064	1	Fundus	MRPL15
MARK2	0.000245187342248261	0.776217016121283	0.571	0.115	1	Fundus	MARK2
CELF1	0.000348571211856874	1.14793353669731	0.857	0.231	1	Fundus	CELF1
RBBP6	0.000348571211856874	0.862722848229581	0.857	0.269	1	Fundus	RBBP6
NXF1	0.000497568733910685	1.02356424579418	0.571	0.115	1	Fundus	NXF1
ACD	0.000574190671794471	0.634145186916998	0.429	0.051	1	Fundus	ACD
PDE12	0.000775774403177486	0.839943847221447	0.571	0.051	1	Fundus	PDE12
RPF2	0.000775774403177486	0.660263469355842	0.571	0.115	1	Fundus	RPF2
FADS3	0.000824525834666398	0.639296521424754	0.429	0.051	1	Fundus	FADS3
RCC1	0.000824525834666398	0.616831480084353	0.429	0.038	1	Fundus	RCC1
RNASEK	0.000824525834666398	0.430494573600423	0.429	0.09	1	Fundus	RNASEK
C1orf35	0.000896821502174811	0.672560847033111	0.571	0.103	1	Fundus	C1orf35
STK17A	0.000908451203494876	0.936294840319417	0.857	0.282	1	Fundus	STK17A
MRPS6	0.000966201407909569	0.398372825543784	0.714	0.192	1	Fundus	MRPS6
MBD4	0.00098463575464161	0.521331724147642	0.429	0.103	1	Fundus	MBD4
HDAC5	0.00117313214958634	0.516024523905362	0.429	0.09	1	Fundus	HDAC5
DCTN1	0.00119307065525509	0.748812642902471	0.571	0.077	1	Fundus	DCTN1
SCYL1	0.00119307065525509	0.612766409205794	0.571	0.077	1	Fundus	SCYL1
PPIL4	0.00129304188056223	0.652717714910044	0.571	0.115	1	Fundus	PPIL4
ARID5A	0.00136442658488654	1.03288293819928	0.714	0.192	1	Fundus	ARID5A
ABHD12	0.00139450375752339	0.535513532929701	0.429	0.077	1	Fundus	ABHD12
NFATC3	0.00139450375752339	0.449369137572669	0.429	0.051	1	Fundus	NFATC3
USP15	0.00146490074651449	1.061695563526	1	0.462	1	Fundus	USP15
STK17B	0.00153861390894511	1.01105959342275	1	0.731	1	Fundus	STK17B
SBDS	0.00174840962189266	1.21954585782019	0.857	0.282	1	Fundus	SBDS
CD40	0.00176936546567386	0.980170839706898	0.429	0.064	1	Fundus	CD40
PLBD1	0.00176936546567386	0.782028853089717	0.429	0.09	1	Fundus	PLBD1
MAX	0.0019182341555327	0.697375178558181	0.571	0.192	1	Fundus	MAX
APOA1BP	0.002064462125322	0.693834431196783	0.429	0.077	1	Fundus	APOA1BP
CCNK	0.00246963198262073	0.713575822894732	0.714	0.192	1	Fundus	CCNK
GLO1	0.00247997397473535	0.936440015085887	0.571	0.103	1	Fundus	GLO1
USP7	0.00272236290207506	1.26343501356949	0.714	0.179	1	Fundus	USP7
DUSP23	0.00279420074803338	0.727914894433827	0.429	0.064	1	Fundus	DUSP23
SBNO2	0.00279420074803338	0.652378839539095	0.429	0.09	1	Fundus	SBNO2
UBA2	0.00279420074803338	0.588992872228236	0.429	0.064	1	Fundus	UBA2
AC090498.1	0.00306850663736256	0.75214818962525	0.714	0.269	1	Fundus	AC090498.1
CRTC2	0.00314848643106324	0.554805719668348	0.286	0.026	1	Fundus	CRTC2
RINL	0.00314848643106324	0.480635673377305	0.286	0.013	1	Fundus	RINL
PKM	0.00316341850203591	0.765387223985094	0.857	0.359	1	Fundus	PKM
MRPS18B	0.00324131666035595	0.594122511938912	0.429	0.09	1	Fundus	MRPS18B
PHF6	0.00324131666035595	0.5004454654521	0.429	0.077	1	Fundus	PHF6
PMM2	0.00324131666035595	0.450359658668095	0.429	0.064	1	Fundus	PMM2
BCL11A	0.00324131666035595	0.396106394460994	0.429	0.09	1	Fundus	BCL11A
NFATC2IP	0.00373845516433418	0.978216776839008	0.714	0.205	1	Fundus	NFATC2IP
CIITA	0.00375271932804648	0.77258252601738	0.429	0.038	1	Fundus	CIITA
ICOSLG	0.00375271932804648	0.615174749701813	0.429	0.077	1	Fundus	ICOSLG
PRKCA	0.00375271932804648	0.613405737252998	0.429	0.103	1	Fundus	PRKCA
STK26	0.00375271932804648	0.600748156912944	0.429	0.077	1	Fundus	STK26
LRIF1	0.00375271932804648	0.600477444542886	0.429	0.051	1	Fundus	LRIF1
HAPLN3	0.00385205769619699	0.812904961053836	0.286	0.013	1	Fundus	HAPLN3
UBE3C	0.00385205769619699	0.758034453449871	0.286	0.013	1	Fundus	UBE3C
LINC01504	0.00385205769619699	0.634609496928733	0.286	0.013	1	Fundus	LINC01504
CORO2A	0.00385205769619699	0.592510369450673	0.286	0.026	1	Fundus	CORO2A
HMGN5	0.00385205769619699	0.527176299764405	0.286	0.026	1	Fundus	HMGN5
VAMP7	0.00385205769619699	0.506653282911961	0.286	0.026	1	Fundus	VAMP7
GIT1	0.00385205769619699	0.487052540560733	0.286	0.026	1	Fundus	GIT1
NARS2	0.00385205769619699	0.477458335340824	0.286	0.013	1	Fundus	NARS2
ZZZ3	0.00385205769619699	0.358609403860287	0.286	0.026	1	Fundus	ZZZ3
KDSR	0.00433643494338465	0.824819820689877	0.429	0.077	1	Fundus	KDSR
SNX4	0.00433643494338465	0.717213210612176	0.429	0.077	1	Fundus	SNX4
CHTOP	0.00433643494338465	0.593846062750365	0.429	0.103	1	Fundus	CHTOP
ANKRD26	0.00433643494338465	0.543002732520311	0.429	0.064	1	Fundus	ANKRD26
CTH	0.00433643494338465	0.527265550468855	0.429	0.115	1	Fundus	CTH
TDRD7	0.00469565949142336	0.563700987229222	0.286	0.026	1	Fundus	TDRD7
CAPN10-AS1	0.00469565949142336	0.538777582432732	0.286	0.013	1	Fundus	CAPN10-AS1
LLNLR-245B6.1	0.00469565949142336	0.536568344005686	0.286	0.013	1	Fundus	LLNLR-245B6.1
PARD6G-AS1	0.00469565949142336	0.531201702036774	0.286	0.013	1	Fundus	PARD6G-AS1
DMWD	0.00469565949142336	0.487036251636691	0.286	0.026	1	Fundus	DMWD
CMPK2	0.00469565949142336	0.455289300653904	0.286	0.013	1	Fundus	CMPK2
DHX16	0.00469565949142336	0.425468875168974	0.286	0.026	1	Fundus	DHX16
ATG4D	0.00469565949142336	0.420468126140982	0.286	0.026	1	Fundus	ATG4D
LY75	0.00469565949142336	0.402662827976171	0.286	0.013	1	Fundus	LY75
MBD5	0.00469565949142336	0.393249564040031	0.286	0.013	1	Fundus	MBD5
ACYP1	0.00469565949142336	0.356508366694257	0.286	0.026	1	Fundus	ACYP1
TAF4	0.00469565949142336	0.356448155439043	0.286	0.026	1	Fundus	TAF4
FTSJ3	0.00469565949142336	0.353963502447009	0.286	0.013	1	Fundus	FTSJ3
SLAMF9	0.00469565949142336	0.333929885010116	0.286	0.026	1	Fundus	SLAMF9
WDR33	0.00496167173149487	0.716929476350163	0.857	0.308	1	Fundus	WDR33
COPS5	0.00500130242656471	0.566532500263869	0.429	0.09	1	Fundus	COPS5
HIC1	0.00500130242656471	0.557901863948395	0.429	0.064	1	Fundus	HIC1
CHD4	0.00500130242656471	0.418006787819781	0.429	0.09	1	Fundus	CHD4
ITPR2	0.00500130242656471	0.397731800752061	0.429	0.077	1	Fundus	ITPR2
ATF7IP2	0.00522106190190745	0.576156914396743	0.429	0.141	1	Fundus	ATF7IP2
CNN2	0.00529700804105981	0.645952385105854	0.571	0.231	1	Fundus	CNN2
NDUFA2	0.00541936188190993	0.62687403191038	0.857	0.308	1	Fundus	NDUFA2
OGDH	0.00549138676853042	0.819696604629022	0.714	0.179	1	Fundus	OGDH
MED1	0.00575702837537929	0.589708106978237	0.429	0.051	1	Fundus	MED1
SDCCAG8	0.00575702837537929	0.410104008542534	0.429	0.09	1	Fundus	SDCCAG8
CD52	0.00633694924987399	1.33022350944077	1	0.692	1	Fundus	CD52
WDR45	0.00661424194077849	0.250201981742234	0.429	0.115	1	Fundus	WDR45
TOB2	0.00677340784308202	0.796515510928545	0.429	0.115	1	Fundus	TOB2
SPTAN1	0.00677340784308202	0.623421069106085	0.429	0.115	1	Fundus	SPTAN1
CEP350	0.00702430522893363	0.427938458476314	0.571	0.192	1	Fundus	CEP350
FBXO33	0.00720610525901668	0.535202291416794	0.714	0.218	1	Fundus	FBXO33
SERTAD1	0.00726048110417445	0.594520796403517	0.714	0.295	1	Fundus	SERTAD1
TSG101	0.00730729261044406	0.768482842419967	0.571	0.167	1	Fundus	TSG101
PRKAG2	0.00734601908205877	0.851293763994208	0.714	0.282	1	Fundus	PRKAG2
ATP6AP1	0.00747887055273593	0.868250925664715	0.714	0.244	1	Fundus	ATP6AP1
UBE2I	0.00764334440004407	0.983240917264283	0.857	0.41	1	Fundus	UBE2I
NKAP	0.00769558683156191	0.909624927286289	0.429	0.064	1	Fundus	NKAP
NAA16	0.00872873904717318	0.73727324747009	0.429	0.064	1	Fundus	NAA16
TOP2B	0.00873288582753896	0.589198821546409	0.571	0.128	1	Fundus	TOP2B
CDC27	0.009719229445708	0.55988650774961	0.571	0.128	1	Fundus	CDC27
XIST	4.4956785423137e-05	2.88339236021376	0.923	0	0.888975474957111	Antrum	XIST
CMTM6	0.00354727765927769	1.54019348801601	0.821	0.429	1	Antrum	CMTM6
NFKBIZ	0.005037598999228	1.53846995248001	0.782	0.429	1	Antrum	NFKBIZ
Control cluster 10
TTTY15	8.24577293372757e-09	1.30533274799087	1	0	0.000163051913991529	Fundus	TTTY15
ATG4C	8.24577293372757e-09	0.920343884106202	1	0	0.000163051913991529	Fundus	ATG4C
DDX3Y	4.07431924814753e-07	1.41728843636242	1	0.031	0.00805655888128693	Fundus	DDX3Y
ZFYVE19	7.09258753037143e-07	0.882021816246144	1	0.031	0.0140248825825565	Fundus	ZFYVE19
UTY	3.96877116863181e-06	1.00257360972678	0.667	0	0.0784784810885254	Fundus	UTY
TNNI2	3.96877116863181e-06	0.94393152813833	0.667	0	0.0784784810885254	Fundus	TNNI2
MRPL16	3.96877116863181e-06	0.833142486994611	0.667	0	0.0784784810885254	Fundus	MRPL16
FAM20C	3.96877116863181e-06	0.730007946420615	0.667	0	0.0784784810885254	Fundus	FAM20C
NIPAL3	3.96877116863181e-06	0.65886576685533	0.667	0	0.0784784810885254	Fundus	NIPAL3
ABHD11	3.96877116863181e-06	0.65886576685533	0.667	0	0.0784784810885254	Fundus	ABHD11
TBL3	3.96877116863181e-06	0.65886576685533	0.667	0	0.0784784810885254	Fundus	TBL3
ZNF460	3.96877116863181e-06	0.65886576685533	0.667	0	0.0784784810885254	Fundus	ZNF460
UNC45A	3.96877116863181e-06	0.630073295442809	0.667	0	0.0784784810885254	Fundus	UNC45A
LA16c-358B7.3	3.96877116863181e-06	0.630073295442809	0.667	0	0.0784784810885254	Fundus	LA16c-358B7.3
RP11-166B2.5	3.96877116863181e-06	0.630073295442809	0.667	0	0.0784784810885254	Fundus	RP11-166B2.5
TVP23B	3.96877116863181e-06	0.630073295442809	0.667	0	0.0784784810885254	Fundus	TVP23B
FARSA	3.96877116863181e-06	0.630073295442809	0.667	0	0.0784784810885254	Fundus	FARSA
L3MBTL2	3.96877116863181e-06	0.630073295442809	0.667	0	0.0784784810885254	Fundus	L3MBTL2
QTRTD1	6.73580905664269e-06	1.00635023063255	1	0.062	0.133193888286052	Fundus	QTRTD1
MICU1	5.87444694877225e-05	0.808190241434173	1	0.062	1	Fundus	MICU1
ZMYND8	6.53991235318528e-05	1.22479782414668	1	0.094	1	Fundus	ZMYND8
MAPK9	0.000137291924939493	0.938391860674916	1	0.094	1	Fundus	MAPK9
CNST	0.00016900013189923	0.822262310353722	0.667	0.031	1	Fundus	CNST
RAE1	0.00016900013189923	0.797217665086591	0.667	0.031	1	Fundus	RAE1
UBE2J2	0.000174907987883683	1.23178132692204	1	0.125	1	Fundus	UBE2J2
SLC30A5	0.000196651870547658	1.0230710063663	1	0.094	1	Fundus	SLC30A5
C1orf132	0.000272623047834509	0.983363828926924	0.667	0.031	1	Fundus	C1orf132
RRNAD1	0.000272623047834509	0.957459775519383	0.667	0.031	1	Fundus	RRNAD1
CXXC5	0.000272623047834509	0.887851310712504	0.667	0.031	1	Fundus	CXXC5
LTN1	0.000272623047834509	0.85028660168522	0.667	0.031	1	Fundus	LTN1
ARHGAP24	0.000272623047834509	0.833600025242203	0.667	0.031	1	Fundus	ARHGAP24
ZMYND11	0.000272623047834509	0.778582674324425	0.667	0.031	1	Fundus	ZMYND11
SLC18B1	0.000272623047834509	0.62294094494731	0.667	0.031	1	Fundus	SLC18B1
BRCC3	0.000272623047834509	0.620543698995272	0.667	0.031	1	Fundus	BRCC3
SH3GL1	0.000272623047834509	0.620543698995272	0.667	0.031	1	Fundus	SH3GL1
RDH14	0.000272623047834509	0.593619780445642	0.667	0.031	1	Fundus	RDH14
RBL2	0.000272623047834509	0.593619780445642	0.667	0.031	1	Fundus	RBL2
MRFAP1L1	0.000272623047834509	0.591906957315348	0.667	0.031	1	Fundus	MRFAP1L1
RNF111	0.000279535672642263	0.926299284497879	1	0.094	1	Fundus	RNF111
KXD1	0.000279535672642263	0.761670682301537	1	0.094	1	Fundus	KXD1
KCMF1	0.000338264063960212	1.23506205664047	1	0.125	1	Fundus	KCMF1
SLC39A10	0.000394338458175086	0.747416448774377	1	0.094	1	Fundus	SLC39A10
IRS2	0.000433698910907219	0.787355361664772	0.667	0.031	1	Fundus	IRS2
PPM1M	0.000433698910907219	0.683731718774642	0.667	0.031	1	Fundus	PPM1M
PAXIP1-AS2	0.000433698910907219	0.677901372751852	0.667	0.031	1	Fundus	PAXIP1-AS2
UNK	0.000433698910907219	0.659176175823644	0.667	0.031	1	Fundus	UNK
ARNTL	0.000433698910907219	0.612788198694336	0.667	0.031	1	Fundus	ARNTL
FCRL5	0.000433698910907219	0.612589539209357	0.667	0.031	1	Fundus	FCRL5
HIST1H2AG	0.000433698910907219	0.609579176783346	0.667	0.031	1	Fundus	HIST1H2AG
RFX7	0.000433698910907219	0.607953813463236	0.667	0.031	1	Fundus	RFX7
FUBP1	0.000433698910907219	0.605246943003511	0.667	0.031	1	Fundus	FUBP1
THOP1	0.000433698910907219	0.604770806273423	0.667	0.031	1	Fundus	THOP1
ARPIN	0.000433698910907219	0.60180594608808	0.667	0.031	1	Fundus	ARPIN
LINC00342	0.000433698910907219	0.596101622251319	0.667	0.031	1	Fundus	LINC00342
PRMT9	0.000433698910907219	0.596101622251319	0.667	0.031	1	Fundus	PRMT9
PLRG1	0.000433698910907219	0.596101622251319	0.667	0.031	1	Fundus	PLRG1
DHRS4	0.000433698910907219	0.587039519595734	0.667	0.031	1	Fundus	DHRS4
TFEB	0.000433698910907219	0.584959461235414	0.667	0.031	1	Fundus	TFEB
SLC35A4	0.000433698910907219	0.577966721774045	0.667	0.031	1	Fundus	SLC35A4
SCAMP3	0.000433698910907219	0.573993078016982	0.667	0.031	1	Fundus	SCAMP3
AGAP3	0.000433698910907219	0.570305037500935	0.667	0.031	1	Fundus	AGAP3
LBH	0.000433698910907219	0.567309150838797	0.667	0.031	1	Fundus	LBH
SPTBN1	0.000433698910907219	0.567309150838797	0.667	0.031	1	Fundus	SPTBN1
STAP1	0.000433698910907219	0.567309150838797	0.667	0.031	1	Fundus	STAP1
RABGAP1	0.000433698910907219	0.566215507464878	0.667	0.031	1	Fundus	RABGAP1
HABP4	0.000433698910907219	0.560696066302995	0.667	0.031	1	Fundus	HABP4
1 SOS	0.000433698910907219	0.45796686878818	0.667	0.031	1	Fundus	1 SOS
PDHB	0.000465691239674805	0.88517151075681	1	0.125	1	Fundus	PDHB
AHCTF1	0.000493307471943249	1.01858849605256	1	0.156	1	Fundus	AHCTF1
ARF3	0.00087472308078569	1.07390507906025	1	0.25	1	Fundus	ARF3
MTCH2	0.000886841293907587	1.34509953560024	1	0.156	1	Fundus	MTCH2
KLF13	0.00114373045442024	1.11972349453154	0.667	0.062	1	Fundus	KLF13
TMEM2	0.00114373045442024	0.970429139248508	0.667	0.062	1	Fundus	TMEM2
RARRES3	0.00114373045442024	0.658515176728003	0.667	0.062	1	Fundus	RARRES3
ADA	0.00116727655208676	0.739625361237526	1	0.125	1	Fundus	ADA
VTI1A	0.00116727655208676	0.69169890667895	1	0.125	1	Fundus	VTI1A
EBLN3	0.00155636569907189	0.940025511007719	1	0.156	1	Fundus	EBLN3
NBPF14	0.00155636569907189	0.80848171379746	1	0.156	1	Fundus	NBPF14
DOCK9	0.00155657302488362	0.956931278108114	0.333	0	1	Fundus	DOCK9
CEBPA	0.00155657302488362	0.956931278108114	0.333	0	1	Fundus	CEBPA
FUT11	0.00155657302488362	0.756891327453553	0.333	0	1	Fundus	FUT11
ZCCHC24	0.00155657302488362	0.756891327453553	0.333	0	1	Fundus	ZCCHC24
ARFGEF2	0.00155657302488362	0.756891327453553	0.333	0	1	Fundus	ARFGEF2
ETV5	0.00155657302488362	0.702614089375429	0.333	0	1	Fundus	ETV5
DHX29	0.00155657302488362	0.702614089375429	0.333	0	1	Fundus	DHX29
ZDBF2	0.00155657302488362	0.553691039064874	0.333	0	1	Fundus	ZDBF2
ZNF230	0.00155657302488362	0.553691039064874	0.333	0	1	Fundus	ZNF230
MTMR3	0.00155657302488362	0.553691039064874	0.333	0	1	Fundus	MTMR3
RP3-522J7.7	0.00155657302488362	0.553691039064874	0.333	0	1	Fundus	RP3-522J7.7
NCDN	0.00155657302488362	0.427523295677106	0.333	0	1	Fundus	NCDN
CPT2	0.00155657302488362	0.427523295677106	0.333	0	1	Fundus	CPT2
IL23R	0.00155657302488362	0.427523295677106	0.333	0	1	Fundus	IL23R
FAM69A	0.00155657302488362	0.427523295677106	0.333	0	1	Fundus	FAM69A
AGL	0.00155657302488362	0.427523295677106	0.333	0	1	Fundus	AGL
SYT11	0.00155657302488362	0.427523295677106	0.333	0	1	Fundus	SYT11
XPR1	0.00155657302488362	0.427523295677106	0.333	0	1	Fundus	XPR1
TMEM185B	0.00155657302488362	0.427523295677106	0.333	0	1	Fundus	TMEM185B
POMGNT2	0.00155657302488362	0.427523295677106	0.333	0	1	Fundus	POMGNT2
TMEM158	0.00155657302488362	0.427523295677106	0.333	0	1	Fundus	TMEM158
RPP14	0.00155657302488362	0.427523295677106	0.333	0	1	Fundus	RPP14
RP11-190C22.8	0.00155657302488362	0.427523295677106	0.333	0	1	Fundus	RP11-190C22.8
IDUA	0.00155657302488362	0.427523295677106	0.333	0	1	Fundus	IDUA
CENPU	0.00155657302488362	0.427523295677106	0.333	0	1	Fundus	CENPU
FAXDC2	0.00155657302488362	0.427523295677106	0.333	0	1	Fundus	FAXDC2
UIMC1	0.00155657302488362	0.427523295677106	0.333	0	1	Fundus	UIMC1
RP1-257A7.4	0.00155657302488362	0.427523295677106	0.333	0	1	Fundus	RP1-257A7.4
XXbac-BPG181B23.7	0.00155657302488362	0.427523295677106	0.333	0	1	Fundus	XXbac-BPG181B23.7
FAM220A	0.00155657302488362	0.427523295677106	0.333	0	1	Fundus	FAM220A
ZNF398	0.00155657302488362	0.427523295677106	0.333	0	1	Fundus	ZNF398
PAXIP1	0.00155657302488362	0.427523295677106	0.333	0	1	Fundus	PAXIP1
GFRA2	0.00155657302488362	0.427523295677106	0.333	0	1	Fundus	GFRA2
CCAR2	0.00155657302488362	0.427523295677106	0.333	0	1	Fundus	CCAR2
ZC2HC1A	0.00155657302488362	0.427523295677106	0.333	0	1	Fundus	ZC2HC1A
MTBP	0.00155657302488362	0.427523295677106	0.333	0	1	Fundus	MTBP
PHF2	0.00155657302488362	0.427523295677106	0.333	0	1	Fundus	PHF2
ZNF169	0.00155657302488362	0.427523295677106	0.333	0	1	Fundus	ZNF169
TRIM14	0.00155657302488362	0.427523295677106	0.333	0	1	Fundus	TRIM14
RNF20	0.00155657302488362	0.427523295677106	0.333	0	1	Fundus	RNF20
STK33	0.00155657302488362	0.427523295677106	0.333	0	1	Fundus	STK33
RP11-658F2.8	0.00155657302488362	0.427523295677106	0.333	0	1	Fundus	RP11-658F2.8
GRAMD1B	0.00155657302488362	0.427523295677106	0.333	0	1	Fundus	GRAMD1B
SUPV3L1	0.00155657302488362	0.427523295677106	0.333	0	1	Fundus	SUPV3L1
ENTPD1-AS1	0.00155657302488362	0.427523295677106	0.333	0	1	Fundus	ENTPD1-AS1
DEPDC4	0.00155657302488362	0.427523295677106	0.333	0	1	Fundus	DEPDC4
LINC00539	0.00155657302488362	0.427523295677106	0.333	0	1	Fundus	LINC00539
ENOX1	0.00155657302488362	0.427523295677106	0.333	0	1	Fundus	ENOX1
PCK2	0.00155657302488362	0.427523295677106	0.333	0	1	Fundus	PCK2
SGPP1	0.00155657302488362	0.427523295677106	0.333	0	1	Fundus	SGPP1
TMEM229B	0.00155657302488362	0.427523295677106	0.333	0	1	Fundus	TMEM229B
LINC01146	0.00155657302488362	0.427523295677106	0.333	0	1	Fundus	LINC01146
FAM63B	0.00155657302488362	0.427523295677106	0.333	0	1	Fundus	FAM63B
NPIPB8	0.00155657302488362	0.427523295677106	0.333	0	1	Fundus	NPIPB8
TSR1	0.00155657302488362	0.427523295677106	0.333	0	1	Fundus	TSR1
LRRC37B	0.00155657302488362	0.427523295677106	0.333	0	1	Fundus	LRRC37B
G6PC3	0.00155657302488362	0.427523295677106	0.333	0	1	Fundus	G6PC3
RP11-927P21.1	0.00155657302488362	0.427523295677106	0.333	0	1	Fundus	RP11-927P21.1
B4GALT6	0.00155657302488362	0.427523295677106	0.333	0	1	Fundus	B4GALT6
MIER2	0.00155657302488362	0.427523295677106	0.333	0	1	Fundus	MIER2
CTD-3116E22.8	0.00155657302488362	0.427523295677106	0.333	0	1	Fundus	CTD-3116E22.8
ALKBH6	0.00155657302488362	0.427523295677106	0.333	0	1	Fundus	ALKBH6
KPTN	0.00155657302488362	0.427523295677106	0.333	0	1	Fundus	KPTN
LHB	0.00155657302488362	0.427523295677106	0.333	0	1	Fundus	LHB
ZFY	0.00155657302488362	0.427523295677106	0.333	0	1	Fundus	ZFY
USP9Y	0.00155657302488362	0.427523295677106	0.333	0	1	Fundus	USP9Y
MAP3K7CL	0.00155657302488362	0.427523295677106	0.333	0	1	Fundus	MAP3K7CL
TMPRSS3	0.00155657302488362	0.427523295677106	0.333	0	1	Fundus	TMPRSS3
AGTRAP	0.00155657302488362	0.393663848486277	0.333	0	1	Fundus	AGTRAP
SLC25A34	0.00155657302488362	0.393663848486277	0.333	0	1	Fundus	SLC25A34
MUL1	0.00155657302488362	0.393663848486277	0.333	0	1	Fundus	MUL1
NBPF3	0.00155657302488362	0.393663848486277	0.333	0	1	Fundus	NBPF3
DHDDS	0.00155657302488362	0.393663848486277	0.333	0	1	Fundus	DHDDS
MATN1-AS1	0.00155657302488362	0.393663848486277	0.333	0	1	Fundus	MATN1-AS1
C1orf216	0.00155657302488362	0.393663848486277	0.333	0	1	Fundus	C1orf216
RBMXL1	0.00155657302488362	0.393663848486277	0.333	0	1	Fundus	RBMXL1
GCLM	0.00155657302488362	0.393663848486277	0.333	0	1	Fundus	GCLM
ACP6	0.00155657302488362	0.393663848486277	0.333	0	1	Fundus	ACP6
RGS5.1	0.00155657302488362	0.393663848486277	0.333	0	1	Fundus	RGS5.1
CR2	0.00155657302488362	0.393663848486277	0.333	0	1	Fundus	CR2
CENPF	0.00155657302488362	0.393663848486277	0.333	0	1	Fundus	CENPF
AGBL5-AS1	0.00155657302488362	0.393663848486277	0.333	0	1	Fundus	AGBL5-AS1
FAHD2B	0.00155657302488362	0.393663848486277	0.333	0	1	Fundus	FAHD2B
GTF3C3	0.00155657302488362	0.393663848486277	0.333	0	1	Fundus	GTF3C3
NPRL2	0.00155657302488362	0.393663848486277	0.333	0	1	Fundus	NPRL2
PDIA5	0.00155657302488362	0.393663848486277	0.333	0	1	Fundus	PDIA5
AC007620.3	0.00155657302488362	0.393663848486277	0.333	0	1	Fundus	AC007620.3
RELL1	0.00155657302488362	0.393663848486277	0.333	0	1	Fundus	RELL1
ANTXR2	0.00155657302488362	0.393663848486277	0.333	0	1	Fundus	ANTXR2
SPATA5	0.00155657302488362	0.393663848486277	0.333	0	1	Fundus	SPATA5
EXOC3-AS1	0.00155657302488362	0.393663848486277	0.333	0	1	Fundus	EXOC3-AS1
SLC22A5	0.00155657302488362	0.393663848486277	0.333	0	1	Fundus	SLC22A5
B4GALT7	0.00155657302488362	0.393663848486277	0.333	0	1	Fundus	B4GALT7
RP1-257A7.5	0.00155657302488362	0.393663848486277	0.333	0	1	Fundus	RP1-257A7.5
NCR3	0.00155657302488362	0.393663848486277	0.333	0	1	Fundus	NCR3
AGER	0.00155657302488362	0.393663848486277	0.333	0	1	Fundus	AGER
PAQR8	0.00155657302488362	0.393663848486277	0.333	0	1	Fundus	PAQR8
MANEA	0.00155657302488362	0.393663848486277	0.333	0	1	Fundus	MANEA
RNF217	0.00155657302488362	0.393663848486277	0.333	0	1	Fundus	RNF217
IL6	0.00155657302488362	0.393663848486277	0.333	0	1	Fundus	IL6
NSUN5	0.00155657302488362	0.393663848486277	0.333	0	1	Fundus	NSUN5
CTB-152G17.6	0.00155657302488362	0.393663848486277	0.333	0	1	Fundus	CTB-152G17.6
AC009403.2	0.00155657302488362	0.393663848486277	0.333	0	1	Fundus	AC009403.2
ARHGAP6	0.00155657302488362	0.393663848486277	0.333	0	1	Fundus	ARHGAP6
TIMM8A	0.00155657302488362	0.393663848486277	0.333	0	1	Fundus	TIMM8A
RP11-1114A5.4	0.00155657302488362	0.393663848486277	0.333	0	1	Fundus	RP11-1114A5.4
SEMA4D	0.00155657302488362	0.393663848486277	0.333	0	1	Fundus	SEMA4D
ENG	0.00155657302488362	0.393663848486277	0.333	0	1	Fundus	ENG
C9orf114	0.00155657302488362	0.393663848486277	0.333	0	1	Fundus	C9orf114
IGSF22	0.00155657302488362	0.393663848486277	0.333	0	1	Fundus	IGSF22
FADS2	0.00155657302488362	0.393663848486277	0.333	0	1	Fundus	FADS2
RP11-849H4.2	0.00155657302488362	0.393663848486277	0.333	0	1	Fundus	RP11-849H4.2
PDE2A	0.00155657302488362	0.393663848486277	0.333	0	1	Fundus	PDE2A
KCTD21	0.00155657302488362	0.393663848486277	0.333	0	1	Fundus	KCTD21
SFMBT2	0.00155657302488362	0.393663848486277	0.333	0	1	Fundus	SFMBT2
FRAT1	0.00155657302488362	0.393663848486277	0.333	0	1	Fundus	FRAT1
CACNA1C	0.00155657302488362	0.393663848486277	0.333	0	1	Fundus	CACNA1C
FKBP11	0.00155657302488362	0.393663848486277	0.333	0	1	Fundus	FKBP11
CEP290	0.00155657302488362	0.393663848486277	0.333	0	1	Fundus	CEP290
PXN-AS1	0.00155657302488362	0.393663848486277	0.333	0	1	Fundus	PXN-AS1
SACS	0.00155657302488362	0.393663848486277	0.333	0	1	Fundus	SACS
IPO4	0.00155657302488362	0.393663848486277	0.333	0	1	Fundus	IPO4
RAD51B	0.00155657302488362	0.393663848486277	0.333	0	1	Fundus	RAD51B
DCAF5	0.00155657302488362	0.393663848486277	0.333	0	1	Fundus	DCAF5
RMDN3	0.00155657302488362	0.393663848486277	0.333	0	1	Fundus	RMDN3
UBR1	0.00155657302488362	0.393663848486277	0.333	0	1	Fundus	UBR1
ADAL	0.00155657302488362	0.393663848486277	0.333	0	1	Fundus	ADAL
HYPK	0.00155657302488362	0.393663848486277	0.333	0	1	Fundus	HYPK
NPW	0.00155657302488362	0.393663848486277	0.333	0	1	Fundus	NPW
RP11-20I23.6	0.00155657302488362	0.393663848486277	0.333	0	1	Fundus	RP11-20I23.6
RP11-666O2.2	0.00155657302488362	0.393663848486277	0.333	0	1	Fundus	RP11-666O2.2
MIR762HG	0.00155657302488362	0.393663848486277	0.333	0	1	Fundus	MIR762HG
CIAPIN1	0.00155657302488362	0.393663848486277	0.333	0	1	Fundus	CIAPIN1
NUDT7	0.00155657302488362	0.393663848486277	0.333	0	1	Fundus	NUDT7
MINK1	0.00155657302488362	0.393663848486277	0.333	0	1	Fundus	MINK1
RNASEK-C17orf49	0.00155657302488362	0.393663848486277	0.333	0	1	Fundus	RNASEK-C17orf49
ZNF624	0.00155657302488362	0.393663848486277	0.333	0	1	Fundus	ZNF624
TOM1L2	0.00155657302488362	0.393663848486277	0.333	0	1	Fundus	TOM1L2
TEFM	0.00155657302488362	0.393663848486277	0.333	0	1	Fundus	TEFM
DHX58	0.00155657302488362	0.393663848486277	0.333	0	1	Fundus	DHX58
STRADA	0.00155657302488362	0.393663848486277	0.333	0	1	Fundus	STRADA
SMAD7	0.00155657302488362	0.393663848486277	0.333	0	1	Fundus	SMAD7
TNFRSF11A	0.00155657302488362	0.393663848486277	0.333	0	1	Fundus	TNFRSF11A
POLR3F	0.00155657302488362	0.393663848486277	0.333	0	1	Fundus	POLR3F
RP5-1085F17.3	0.00155657302488362	0.393663848486277	0.333	0	1	Fundus	RP5-1085F17.3
UQCC1	0.00155657302488362	0.393663848486277	0.333	0	1	Fundus	UQCC1
CTB-55O6.12	0.00155657302488362	0.393663848486277	0.333	0	1	Fundus	CTB-55O6.12
ZNF493	0.00155657302488362	0.393663848486277	0.333	0	1	Fundus	ZNF493
ZNF547	0.00155657302488362	0.393663848486277	0.333	0	1	Fundus	ZNF547
PLA2G6	0.00155657302488362	0.393663848486277	0.333	0	1	Fundus	PLA2G6
RP3-508I15.22	0.00155657302488362	0.393663848486277	0.333	0	1	Fundus	RP3-508I15.22
MEI1	0.00155657302488362	0.393663848486277	0.333	0	1	Fundus	MEI1
TTLL1	0.00155657302488362	0.393663848486277	0.333	0	1	Fundus	TTLL1
C1orf159	0.00155657302488362	0.303246673821287	0.333	0	1	Fundus	C1orf159
ANKRD65	0.00155657302488362	0.303246673821287	0.333	0	1	Fundus	ANKRD65
ICMT	0.00155657302488362	0.303246673821287	0.333	0	1	Fundus	ICMT
NDC1	0.00155657302488362	0.303246673821287	0.333	0	1	Fundus	NDC1
TTLL7	0.00155657302488362	0.303246673821287	0.333	0	1	Fundus	TTLL7
TRMT13	0.00155657302488362	0.303246673821287	0.333	0	1	Fundus	TRMT13
GABPB2	0.00155657302488362	0.303246673821287	0.333	0	1	Fundus	GABPB2
SLAMF1	0.00155657302488362	0.303246673821287	0.333	0	1	Fundus	SLAMF1
TOMM40L	0.00155657302488362	0.303246673821287	0.333	0	1	Fundus	TOMM40L
TMEM206	0.00155657302488362	0.303246673821287	0.333	0	1	Fundus	TMEM206
EPHX1	0.00155657302488362	0.303246673821287	0.333	0	1	Fundus	EPHX1
URB2	0.00155657302488362	0.303246673821287	0.333	0	1	Fundus	URB2
RP11-443B7.1	0.00155657302488362	0.303246673821287	0.333	0	1	Fundus	RP11-443B7.1
AGBL5	0.00155657302488362	0.303246673821287	0.333	0	1	Fundus	AGBL5
SLC30A6	0.00155657302488362	0.303246673821287	0.333	0	1	Fundus	SLC30A6
PIGF	0.00155657302488362	0.303246673821287	0.333	0	1	Fundus	PIGF
FBXO48	0.00155657302488362	0.303246673821287	0.333	0	1	Fundus	FBXO48
ALMS1	0.00155657302488362	0.303246673821287	0.333	0	1	Fundus	ALMS1
CLASP1	0.00155657302488362	0.303246673821287	0.333	0	1	Fundus	CLASP1
RP11-65L3.2	0.00155657302488362	0.303246673821287	0.333	0	1	Fundus	RP11-65L3.2
CHPF	0.00155657302488362	0.303246673821287	0.333	0	1	Fundus	CHPF
STK11IP	0.00155657302488362	0.303246673821287	0.333	0	1	Fundus	STK11IP
GHRLOS	0.00155657302488362	0.303246673821287	0.333	0	1	Fundus	GHRLOS
FBLN2	0.00155657302488362	0.303246673821287	0.333	0	1	Fundus	FBLN2
LZTFL1	0.00155657302488362	0.303246673821287	0.333	0	1	Fundus	LZTFL1
ZNF589	0.00155657302488362	0.303246673821287	0.333	0	1	Fundus	ZNF589
EHHADH	0.00155657302488362	0.303246673821287	0.333	0	1	Fundus	EHHADH
QDPR	0.00155657302488362	0.303246673821287	0.333	0	1	Fundus	QDPR
TLR6	0.00155657302488362	0.303246673821287	0.333	0	1	Fundus	TLR6
NUP54	0.00155657302488362	0.303246673821287	0.333	0	1	Fundus	NUP54
CENPK	0.00155657302488362	0.303246673821287	0.333	0	1	Fundus	CENPK
CTC-534A2.2	0.00155657302488362	0.303246673821287	0.333	0	1	Fundus	CTC-534A2.2
POU5F2	0.00155657302488362	0.303246673821287	0.333	0	1	Fundus	POU5F2
PAM	0.00155657302488362	0.303246673821287	0.333	0	1	Fundus	PAM
FER	0.00155657302488362	0.303246673821287	0.333	0	1	Fundus	FER
LEAP2	0.00155657302488362	0.303246673821287	0.333	0	1	Fundus	LEAP2
HIST1H4E	0.00155657302488362	0.303246673821287	0.333	0	1	Fundus	HIST1H4E
NOTCH4	0.00155657302488362	0.303246673821287	0.333	0	1	Fundus	NOTCH4
XXbac-BPG294E21.9	0.00155657302488362	0.303246673821287	0.333	0	1	Fundus	XXbac-BPG294E21.9
FANCE	0.00155657302488362	0.303246673821287	0.333	0	1	Fundus	FANCE
MAPK13	0.00155657302488362	0.303246673821287	0.333	0	1	Fundus	MAPK13
GNMT	0.00155657302488362	0.303246673821287	0.333	0	1	Fundus	GNMT
UBE3D	0.00155657302488362	0.303246673821287	0.333	0	1	Fundus	UBE3D
DOPEY1	0.00155657302488362	0.303246673821287	0.333	0	1	Fundus	DOPEY1
NT5E	0.00155657302488362	0.303246673821287	0.333	0	1	Fundus	NT5E
HACE1	0.00155657302488362	0.303246673821287	0.333	0	1	Fundus	HACE1
RAPGEF5	0.00155657302488362	0.303246673821287	0.333	0	1	Fundus	RAPGEF5
LANCL2	0.00155657302488362	0.303246673821287	0.333	0	1	Fundus	LANCL2
ZP3	0.00155657302488362	0.303246673821287	0.333	0	1	Fundus	ZP3
DTX2	0.00155657302488362	0.303246673821287	0.333	0	1	Fundus	DTX2
POMZP3	0.00155657302488362	0.303246673821287	0.333	0	1	Fundus	POMZP3
ZNF3	0.00155657302488362	0.303246673821287	0.333	0	1	Fundus	ZNF3
COG5	0.00155657302488362	0.303246673821287	0.333	0	1	Fundus	COG5
WWC3	0.00155657302488362	0.303246673821287	0.333	0	1	Fundus	WWC3
KRBOX4	0.00155657302488362	0.303246673821287	0.333	0	1	Fundus	KRBOX4
AGPAT5	0.00155657302488362	0.303246673821287	0.333	0	1	Fundus	AGPAT5
FAM92A1	0.00155657302488362	0.303246673821287	0.333	0	1	Fundus	FAM92A1
ZC3H3	0.00155657302488362	0.303246673821287	0.333	0	1	Fundus	ZC3H3
CDC14B	0.00155657302488362	0.303246673821287	0.333	0	1	Fundus	CDC14B
WDR34	0.00155657302488362	0.303246673821287	0.333	0	1	Fundus	WDR34
NUP188	0.00155657302488362	0.303246673821287	0.333	0	1	Fundus	NUP188
PHRF1	0.00155657302488362	0.303246673821287	0.333	0	1	Fundus	PHRF1
TRAF6	0.00155657302488362	0.303246673821287	0.333	0	1	Fundus	TRAF6
MTA2	0.00155657302488362	0.303246673821287	0.333	0	1	Fundus	MTA2
CLPB	0.00155657302488362	0.303246673821287	0.333	0	1	Fundus	CLPB
RAB30-AS1	0.00155657302488362	0.303246673821287	0.333	0	1	Fundus	RAB30-AS1
RNF26	0.00155657302488362	0.303246673821287	0.333	0	1	Fundus	RNF26
VWA5A	0.00155657302488362	0.303246673821287	0.333	0	1	Fundus	VWA5A
RP11-563J2.2	0.00155657302488362	0.303246673821287	0.333	0	1	Fundus	RP11-563J2.2
PSTK	0.00155657302488362	0.303246673821287	0.333	0	1	Fundus	PSTK
PEX5	0.00155657302488362	0.303246673821287	0.333	0	1	Fundus	PEX5
AMIGO2	0.00155657302488362	0.303246673821287	0.333	0	1	Fundus	AMIGO2
LRP1	0.00155657302488362	0.303246673821287	0.333	0	1	Fundus	LRP1
BBS10	0.00155657302488362	0.303246673821287	0.333	0	1	Fundus	BBS10
METTL25	0.00155657302488362	0.303246673821287	0.333	0	1	Fundus	METTL25
TMTC2	0.00155657302488362	0.303246673821287	0.333	0	1	Fundus	TMTC2
TCP11L2	0.00155657302488362	0.303246673821287	0.333	0	1	Fundus	TCP11L2
RFC5	0.00155657302488362	0.303246673821287	0.333	0	1	Fundus	RFC5
OGFOD2	0.00155657302488362	0.303246673821287	0.333	0	1	Fundus	OGFOD2
LRCH1	0.00155657302488362	0.303246673821287	0.333	0	1	Fundus	LRCH1
DHRS4-AS1	0.00155657302488362	0.303246673821287	0.333	0	1	Fundus	DHRS4-AS1
RP11-596C23.2	0.00155657302488362	0.303246673821287	0.333	0	1	Fundus	RP11-596C23.2
TTC9	0.00155657302488362	0.303246673821287	0.333	0	1	Fundus	TTC9
ENTPD5	0.00155657302488362	0.303246673821287	0.333	0	1	Fundus	ENTPD5
RHOV	0.00155657302488362	0.303246673821287	0.333	0	1	Fundus	RHOV
ITPKA	0.00155657302488362	0.303246673821287	0.333	0	1	Fundus	ITPKA
LRRC57	0.00155657302488362	0.303246673821287	0.333	0	1	Fundus	LRRC57
TMEM62	0.00155657302488362	0.303246673821287	0.333	0	1	Fundus	TMEM62
STOML1	0.00155657302488362	0.303246673821287	0.333	0	1	Fundus	STOML1
HIRIP3	0.00155657302488362	0.303246673821287	0.333	0	1	Fundus	HIRIP3
GINS2	0.00155657302488362	0.303246673821287	0.333	0	1	Fundus	GINS2
RP5-1142A6.8	0.00155657302488362	0.303246673821287	0.333	0	1	Fundus	RP5-1142A6.8
SRR	0.00155657302488362	0.303246673821287	0.333	0	1	Fundus	SRR
RP5-1050D4.5	0.00155657302488362	0.303246673821287	0.333	0	1	Fundus	RP5-1050D4.5
DVL2	0.00155657302488362	0.303246673821287	0.333	0	1	Fundus	DVL2
CLDN7	0.00155657302488362	0.303246673821287	0.333	0	1	Fundus	CLDN7
KIAA0100	0.00155657302488362	0.303246673821287	0.333	0	1	Fundus	KIAA0100
NLE1	0.00155657302488362	0.303246673821287	0.333	0	1	Fundus	NLE1
JUP	0.00155657302488362	0.303246673821287	0.333	0	1	Fundus	JUP
TUBG1	0.00155657302488362	0.303246673821287	0.333	0	1	Fundus	TUBG1
TUBD1	0.00155657302488362	0.303246673821287	0.333	0	1	Fundus	TUBD1
MYO15B	0.00155657302488362	0.303246673821287	0.333	0	1	Fundus	MYO15B
ENTHD2	0.00155657302488362	0.303246673821287	0.333	0	1	Fundus	ENTHD2
FAAP100	0.00155657302488362	0.303246673821287	0.333	0	1	Fundus	FAAP100
MYOM1	0.00155657302488362	0.303246673821287	0.333	0	1	Fundus	MYOM1
RAB12	0.00155657302488362	0.303246673821287	0.333	0	1	Fundus	RAB12
RBL1	0.00155657302488362	0.303246673821287	0.333	0	1	Fundus	RBL1
ZHX3	0.00155657302488362	0.303246673821287	0.333	0	1	Fundus	ZHX3
ZNF554	0.00155657302488362	0.303246673821287	0.333	0	1	Fundus	ZNF554
PIAS4	0.00155657302488362	0.303246673821287	0.333	0	1	Fundus	PIAS4
ZNF443	0.00155657302488362	0.303246673821287	0.333	0	1	Fundus	ZNF443
ABHD8	0.00155657302488362	0.303246673821287	0.333	0	1	Fundus	ABHD8
ZNF260	0.00155657302488362	0.303246673821287	0.333	0	1	Fundus	ZNF260
PRR12	0.00155657302488362	0.303246673821287	0.333	0	1	Fundus	PRR12
LILRA5	0.00155657302488362	0.303246673821287	0.333	0	1	Fundus	LILRA5
ZNF497	0.00155657302488362	0.303246673821287	0.333	0	1	Fundus	ZNF497
CENPM	0.00155657302488362	0.303246673821287	0.333	0	1	Fundus	CENPM
C21orf91	0.00155657302488362	0.303246673821287	0.333	0	1	Fundus	C21orf91
C21orf33	0.00155657302488362	0.303246673821287	0.333	0	1	Fundus	C21orf33
SPATC1L	0.00155657302488362	0.303246673821287	0.333	0	1	Fundus	SPATC1L
GMPR2	0.00208328412988189	0.715290132115374	1	0.125	1	Fundus	GMPR2
SUN2	0.00208328412988189	0.676631194698827	1	0.125	1	Fundus	SUN2
PURA	0.00237151150627337	0.988999072160756	0.667	0.062	1	Fundus	PURA
DYM	0.00237151150627337	0.856648922654806	0.667	0.062	1	Fundus	DYM
POLR2C	0.00237151150627337	0.845105806404114	0.667	0.062	1	Fundus	POLR2C
NECAP2	0.00237151150627337	0.844474605841846	0.667	0.062	1	Fundus	NECAP2
SBF2	0.00237151150627337	0.725451593365134	0.667	0.062	1	Fundus	SBF2
C12orf76	0.00237151150627337	0.638983333410414	0.667	0.062	1	Fundus	C12orf76
HIP1	0.00237151150627337	0.635247728698421	0.667	0.062	1	Fundus	HIP1
APOO	0.00237151150627337	0.634693080785146	0.667	0.062	1	Fundus	APOO
CWC22	0.00237151150627337	0.629062090705203	0.667	0.062	1	Fundus	CWC22
LSM14B	0.00237151150627337	0.580950277397836	0.667	0.062	1	Fundus	LSM14B
RABGGTB	0.00245070866930315	1.22701167288663	1	0.188	1	Fundus	RABGGTB
SPEN	0.00266663522012736	0.711301180525639	1	0.156	1	Fundus	SPEN
SNX17	0.002764167074208	0.979813699233854	1	0.219	1	Fundus	SNX17
SRD5A1	0.00336103914657788	0.574846516195822	0.667	0.062	1	Fundus	SRD5A1
CHERP	0.00336103914657788	0.570107318622916	0.667	0.062	1	Fundus	CHERP
TOR1AIP1	0.00336103914657788	0.569188965326604	0.667	0.062	1	Fundus	TOR1AIP1
PCID2	0.00336103914657788	0.567841153845129	0.667	0.062	1	Fundus	PCID2
NUDCD3	0.00336103914657788	0.562460531110785	0.667	0.062	1	Fundus	NUDCD3
ZCCHC11	0.00336103914657788	0.561181379598145	0.667	0.062	1	Fundus	ZCCHC11
DDX51	0.00336103914657788	0.555777102124601	0.667	0.062	1	Fundus	DDX51
ZNF280D	0.00336103914657788	0.549829272495126	0.667	0.062	1	Fundus	ZNF280D
GNPAT	0.00336103914657788	0.54135986683013	0.667	0.062	1	Fundus	GNPAT
MRPL27	0.00336103914657788	0.540370315483468	0.667	0.062	1	Fundus	MRPL27
RFC2	0.00336103914657788	0.538061049024476	0.667	0.062	1	Fundus	RFC2
ATP2C1	0.00336103914657788	0.536101630149406	0.667	0.062	1	Fundus	ATP2C1
DCUN1D5	0.00336103914657788	0.533518490966861	0.667	0.062	1	Fundus	DCUN1D5
PSMG4	0.00336103914657788	0.531321408831105	0.667	0.062	1	Fundus	PSMG4
ZNF766	0.00336103914657788	0.525017649017011	0.667	0.062	1	Fundus	ZNF766
SEC23A	0.00336103914657788	0.513203183274003	0.667	0.062	1	Fundus	SEC23A
RSRC1	0.00345940127556618	0.707925414662852	1	0.156	1	Fundus	RSRC1
RAD51C	0.00345940127556618	0.618378738675195	1	0.156	1	Fundus	RAD51C
ZC3H7A	0.00367919600361439	0.934623781309763	0.667	0.094	1	Fundus	ZC3H7A
UBAP2	0.0040277963674166	0.994378636369414	1	0.188	1	Fundus	UBAP2
RMDN1	0.0040277963674166	0.750574408415447	1	0.188	1	Fundus	RMDN1
NDUFB10	0.00438786973204178	1.28559350242162	1	0.469	1	Fundus	NDUFB10
DDX18	0.00469849254886996	0.880566005952495	1	0.25	1	Fundus	DDX18
GRWD1	0.00471348615017276	0.622588815394227	0.667	0.062	1	Fundus	GRWD1
NOL10	0.00471348615017276	0.564411659546849	0.667	0.062	1	Fundus	NOL10
ACYP2	0.00471348615017276	0.563449554830711	0.667	0.062	1	Fundus	ACYP2
THG1L	0.00471348615017276	0.554861479622085	0.667	0.062	1	Fundus	THG1L
WDR75	0.00471348615017276	0.54834935180636	0.667	0.062	1	Fundus	WDR75
C6orf106	0.00471348615017276	0.547938722991827	0.667	0.062	1	Fundus	C6orf106
GNAO1	0.00471348615017276	0.543941382560516	0.667	0.062	1	Fundus	GNAO1
TNRC18	0.00471348615017276	0.542095253144049	0.667	0.062	1	Fundus	TNRC18
SCAF8	0.00471348615017276	0.533306910850315	0.667	0.062	1	Fundus	SCAF8
ITPR1	0.00471348615017276	0.531570663266433	0.667	0.062	1	Fundus	ITPR1
MIIP	0.00471348615017276	0.514797583500408	0.667	0.062	1	Fundus	MIIP
MCM7	0.00471348615017276	0.503433851857117	0.667	0.062	1	Fundus	MCM7
ABHD3	0.00471348615017276	0.503427860814931	0.667	0.062	1	Fundus	ABHD3
SNAP23	0.0048018646614264	1.11765448731783	1	0.312	1	Fundus	SNAP23
GLRX3	0.00512160949733531	0.900568681324975	1	0.188	1	Fundus	GLRX3
PLEKHO2	0.00512160949733531	0.779356505919465	1	0.188	1	Fundus	PLEKHO2
SNRPB	0.00559095881008611	1.05115760808522	1	0.562	1	Fundus	SNRPB
APOPT1	0.00571918615281491	0.809942987794813	1	0.156	1	Fundus	APOPT1
BRD1	0.00571918615281491	0.662454732248026	1	0.156	1	Fundus	BRD1
CDK2AP1	0.00583798384547717	1.21655377172104	1	0.5	1	Fundus	CDK2AP1
STRA13	0.00647721661044615	0.872033730700413	1	0.188	1	Fundus	STRA13
TROVE2	0.00647721661044615	0.657282777324136	1	0.188	1	Fundus	TROVE2
PIK3AP1	0.00671203681863584	0.869602828717733	0.667	0.094	1	Fundus	PIK3AP1
HNRNPLL	0.00671203681863584	0.703192436799771	0.667	0.094	1	Fundus	HNRNPLL
ARPP19	0.00727192147383844	1.20649481062623	1	0.312	1	Fundus	ARPP19
TBPL1	0.00728862576771714	0.668528696246168	1	0.156	1	Fundus	TBPL1
AGFG1	0.00728862576771714	0.588986246764186	1	0.156	1	Fundus	AGFG1
KLF2	0.00736037992461268	1.38939157487209	1	0.281	1	Fundus	KLF2
EMB	0.00812890383311893	1.06293378945079	0.667	0.125	1	Fundus	EMB
HTATSF1	0.00812890383311893	1.00536570290001	0.667	0.125	1	Fundus	HTATSF1
RFXANK	0.00812890383311893	0.860554453850382	0.667	0.125	1	Fundus	RFXANK
CNOT7	0.00814742774205075	0.873567533765494	1	0.188	1	Fundus	CNOT7
CD84	0.00814742774205075	0.810461789828725	1	0.188	1	Fundus	CD84
SLIRP	0.00814742774205075	0.597994285406188	1	0.188	1	Fundus	SLIRP
PPP1CC	0.00815525864893539	1.03236241999127	1	0.375	1	Fundus	PPP1CC
CD99	0.00870743274197337	0.820267863528646	1	0.219	1	Fundus	CD99
CHURC1	0.00870743274197337	0.814931553276346	1	0.219	1	Fundus	CHURC1
FAM53B	0.00870743274197337	0.798703941400271	1	0.219	1	Fundus	FAM53B
ZCCHC9	0.00870743274197337	0.637657350036668	1	0.219	1	Fundus	ZCCHC9
UBE2E2	0.00894918667982197	0.8831014596859	0.667	0.094	1	Fundus	UBE2E2
MLX	0.00894918667982197	0.843134511585234	0.667	0.094	1	Fundus	MLX
SIAH1	0.00894918667982197	0.837726701127408	0.667	0.094	1	Fundus	SIAH1
SMU1	0.00894918667982197	0.820606064165435	0.667	0.094	1	Fundus	SMU1
MAGOHB	0.00894918667982197	0.814681522732322	0.667	0.094	1	Fundus	MAGOHB
C21orf59	0.00894918667982197	0.785502375962378	0.667	0.094	1	Fundus	C21orf59
STARD4	0.00894918667982197	0.778528170991833	0.667	0.094	1	Fundus	STARD4
RANBP9	0.00894918667982197	0.776982493839499	0.667	0.094	1	Fundus	RANBP9
MYLK	0.00894918667982197	0.758751439960492	0.667	0.094	1	Fundus	MYLK
HEBP1	0.00894918667982197	0.753276143615195	0.667	0.094	1	Fundus	HEBP1
MYO9A	0.00894918667982197	0.748506722184831	0.667	0.094	1	Fundus	MYO9A
TSPAN14	0.00894918667982197	0.727274992168237	0.667	0.094	1	Fundus	TSPAN14
PBXIP1	0.00894918667982197	0.678494212815205	0.667	0.094	1	Fundus	PBXIP1
CCDC22	0.00894918667982197	0.673557202199614	0.667	0.094	1	Fundus	CCDC22
SLC19A2	0.00894918667982197	0.631134480020674	0.667	0.094	1	Fundus	SLC19A2
ATXN7L3	0.00894918667982197	0.600791553111706	0.667	0.094	1	Fundus	ATXN7L3
NOL11	0.00894918667982197	0.592560972021418	0.667	0.094	1	Fundus	NOL11
AC013461.1	0.00894918667982197	0.545559028518071	0.667	0.094	1	Fundus	AC013461.1
CNPY2	0.00899353039852305	0.715017015243071	1	0.25	1	Fundus	CNPY2
RALY	0.00904176554495113	0.922036709159164	1	0.281	1	Fundus	RALY
EMD	0.00904176554495113	0.864065279490567	1	0.281	1	Fundus	EMD
CD164	0.00922264609250648	1.085981780972	1	0.656	1	Fundus	CD164
STMN1	0.00923417032883491	0.62229322449838	1	0.156	1	Fundus	STMN1
XIST	0.00864283492798431	2.4972773024	0.938	0	1	Antrum	XIST

## Sheet: HPI
	p_val	avg_log2FC	pct.1	pct.2	p_val_adj	cluster	gene
Control cluster 0
HLA-DRB5	2.74599767587993e-05	1.63895734940609	0.473	0.068	0.542993580428497	Fundus	HLA-DRB5
SMDT1	0.000334358095385947	1.06205900562543	0.556	0.241	1	Fundus	SMDT1
HLA-DQA2	2.09139451906169e-11	2.77120163117883	0.742	0.059	4.13552352199259e-07	Antrum	HLA-DQA2
RPS26	3.45865966739365e-08	1.01575895041739	0.951	0.656	0.000683915362630421	Antrum	RPS26
Control cluster 1
HLA-DRB5	3.78774799443468e-06	1.34203538871223	0.625	0.178	0.0748989288419514	Fundus	HLA-DRB5
HLA-DQA2	7.24273548846522e-11	2.68813939098427	0.637	0.068	1.43217851548911e-06	Antrum	HLA-DQA2
RPS26	7.18579951824821e-09	1.4544659087212	0.85	0.588	0.00014209199967384	Antrum	RPS26
Control cluster 3
HLA-DRB5	1.34604073079135e-09	1.78511088475782	0.55	0.082	2.66166094106681e-05	Fundus	HLA-DRB5
HSPA1B	4.95010885881345e-06	1.70651083362201	0.585	0.236	0.0978834525741772	Fundus	HSPA1B
HSPA1A	7.76879550240972e-06	2.35193004794119	0.646	0.204	0.15362016226465	Fundus	HSPA1A
SMDT1	0.000290835775038114	0.930248621676165	0.55	0.294	1	Fundus	SMDT1
LTB	0.00177837892215477	1.09406818325186	0.78	0.519	1	Fundus	LTB
DNAJB1	0.00415911548024615	1.39813577851156	0.688	0.373	1	Fundus	DNAJB1
HLA-DQA2	5.76936608031861e-15	3.24862615051688	0.872	0.066	1.1408344487222e-10	Antrum	HLA-DQA2
RPS26	2.76710756835884e-10	1.2274101931319	0.971	0.661	5.47167850567277e-06	Antrum	RPS26
MAP3K8	0.00170785364361727	0.912020382521058	0.546	0.272	1	Antrum	MAP3K8
LITAF	0.00320320210476316	0.899713828384016	0.543	0.265	1	Antrum	LITAF
SRGN	0.00430568208380097	0.876561902972641	0.851	0.593	1	Antrum	SRGN
FCRL5	0.00719836914307931	1.08301391721909	0.472	0.148	1	Antrum	FCRL5
Control cluster 6
HLA-DRB5	9.25400447060092e-06	0.388725838106491	0.538	0.173	0.182988684401663	Fundus	HLA-DRB5
HLA-DQA2	6.61983772264453e-09	1.96174159247968	0.727	0.138	0.000130900671127573	Antrum	HLA-DQA2
Control cluster 7
HLA-DRB5	4.10969179556958e-06	1.03605954169711	0.953	0.516	0.0812650455655929	Fundus	HLA-DRB5
MYD88	0.0001850190376586	0.577567546207972	0.484	0.189	1	Fundus	MYD88
NEDD9	0.00312236446168378	0.598156794026345	0.453	0.189	1	Fundus	NEDD9
PDE4A	0.00500682506718562	0.391701729508938	0.531	0.27	1	Fundus	PDE4A
HLA-DQA2	4.46043040316721e-09	3.03724816890387	0.689	0.234	8.82005507922285e-05	Antrum	HLA-DQA2
SGK1	2.40914230904632e-05	1.08131127244972	0.787	0.469	0.476383800190818	Antrum	SGK1
EPSTI1	7.64245890750625e-05	0.558497341199233	0.361	0.078	1	Antrum	EPSTI1
RGS1	8.29046948278056e-05	1.0606373963012	0.82	0.484	1	Antrum	RGS1
CLN8	0.000105193051040434	0.54401242068404	0.475	0.172	1	Antrum	CLN8
PPA1	0.000604090073202523	0.87075843490814	0.803	0.531	1	Antrum	PPA1
KLF6	0.000844737567069543	1.36080540175465	0.934	0.656	1	Antrum	KLF6
HSPA1A	0.00167740563206705	0.526112670930185	0.598	0.281	1	Antrum	HSPA1A
EIF4A3	0.00179634395851032	1.04383541826843	0.713	0.422	1	Antrum	EIF4A3
ARL6IP1	0.00200221986229844	0.532710703427619	0.664	0.391	1	Antrum	ARL6IP1
H2AFV	0.00210608701186616	0.458072677545742	0.631	0.359	1	Antrum	H2AFV
STAT1	0.00213430450668113	0.492480002079459	0.426	0.172	1	Antrum	STAT1
RAB11FIP1	0.00315397296437035	0.927253111901168	0.484	0.203	1	Antrum	RAB11FIP1
JAML	0.0046115677816006	0.483826325504595	0.803	0.547	1	Antrum	JAML
BHLHE40	0.00600151017876021	0.67175871547463	0.598	0.344	1	Antrum	BHLHE40
AHR	0.00743949539819618	0.588704370202138	0.697	0.422	1	Antrum	AHR
Control cluster 8
DUSP23	6.45486714958931e-06	1.41780224269179	0.385	0.019	0.127638543015979	Fundus	DUSP23
ATP2A3	6.3876107093257e-05	0.98775044314736	0.308	0.049	1	Fundus	ATP2A3
PA2G4	0.00010238011272076	1.21671020187658	0.385	0.086	1	Fundus	PA2G4
N4BP2L1	0.000282261274547145	1.13962750546197	0.538	0.136	1	Fundus	N4BP2L1
SMAD4	0.000577294853678052	0.877519565942557	0.308	0.056	1	Fundus	SMAD4
DHX29	0.000582610349945888	1.14156913576626	0.385	0.056	1	Fundus	DHX29
BRAF	0.000601744889322758	1.3577295219122	0.462	0.074	1	Fundus	BRAF
GATAD2A	0.000653316440180036	0.833861102949154	0.385	0.062	1	Fundus	GATAD2A
PGAP1	0.000752776601037322	1.16140291167191	0.308	0.037	1	Fundus	PGAP1
C7orf50	0.000805989679871929	1.0744551299636	0.462	0.142	1	Fundus	C7orf50
CANX	0.000880691816893631	0.825739435118757	0.538	0.179	1	Fundus	CANX
PRNP	0.00105074528481343	1.10504087732452	0.846	0.235	1	Fundus	PRNP
NR4A3	0.00133154278624713	1.05183216530497	0.615	0.173	1	Fundus	NR4A3
SEC11C	0.00215538969933803	0.817137586234694	0.385	0.123	1	Fundus	SEC11C
TXNL1	0.00232108456284558	0.852260903297628	0.538	0.167	1	Fundus	TXNL1
GABARAPL2	0.00250778104628921	0.91979134655249	0.538	0.216	1	Fundus	GABARAPL2
CARHSP1	0.00261915330944235	0.756789193953341	0.385	0.123	1	Fundus	CARHSP1
TRAPPC1	0.00266929589854281	0.912319626563406	0.462	0.16	1	Fundus	TRAPPC1
MIR155HG	0.00290336424596981	1.25725596579236	0.462	0.123	1	Fundus	MIR155HG
RNF149	0.00316566954903096	0.924943796859374	0.308	0.043	1	Fundus	RNF149
PPP1CB	0.00364536755840103	0.524491212508341	1	0.586	1	Fundus	PPP1CB
1,00 PGK	0.00388320345243988	0.976330915857811	0.462	0.185	1	Fundus	1,00 PGK
TRAF4	0.00461369002683809	0.892024745328732	0.385	0.093	1	Fundus	TRAF4
ATG101	0.00483555652660733	0.868510263384237	0.308	0.056	1	Fundus	ATG101
ITGB1	0.00520808552671987	0.938623554232503	0.692	0.253	1	Fundus	ITGB1
ARPC2	0.00546302894873899	1.1628179192491	0.846	0.327	1	Fundus	ARPC2
CCDC107	0.00558203683817846	0.641256607559197	0.846	0.395	1	Fundus	CCDC107
PLEKHF1	0.00593962637021191	0.97207410458858	0.308	0.043	1	Fundus	PLEKHF1
RAB5A	0.00597577179893342	1.47651781224019	0.385	0.099	1	Fundus	RAB5A
PIM2	0.0070751036576221	1.09718876529567	0.385	0.068	1	Fundus	PIM2
CD99	0.0070751036576221	0.969722975332971	0.385	0.08	1	Fundus	CD99
AC090498.1	0.0070751036576221	0.951643284274796	0.385	0.086	1	Fundus	AC090498.1
ARHGEF6	0.00769016714147591	0.910027485512855	0.385	0.068	1	Fundus	ARHGEF6
TM2D3	0.00769016714147591	0.792384257107064	0.385	0.123	1	Fundus	TM2D3
SLA	0.00849176243606088	1.13008696570451	0.615	0.241	1	Fundus	SLA
TIPARP	0.00955933553508317	1.15204358078833	0.615	0.315	1	Fundus	TIPARP
NTAN1	0.00977812278838893	0.984610196379816	0.308	0.056	1	Fundus	NTAN1
Control cluster 9
RCSD1	8.42120014445091e-06	1.05396175305405	0.667	0.206	0.166520811656372	Fundus	RCSD1
FOXP1	0.000355989952237133	0.979242283298198	0.622	0.333	1	Fundus	FOXP1
NEDD4L	0.00207121045117974	0.607094167566121	0.356	0.063	1	Fundus	NEDD4L
MRPL35	0.00214940580648099	0.637853462492069	0.356	0.095	1	Fundus	MRPL35
AFF3	0.00668192819562276	0.56396536560647	0.556	0.286	1	Fundus	AFF3
HLA-DQA2	2.64512182277464e-12	2.75248839678213	0.778	0.044	5.23046389235458e-08	Antrum	HLA-DQA2
TMEM2	0.000190678308733509	0.947030154980456	0.286	0.022	1	Antrum	TMEM2
ZBTB44	0.000217994308113508	0.784064031342487	0.46	0.156	1	Antrum	ZBTB44
LENG8	0.000575678939433459	0.636245430952672	0.492	0.156	1	Antrum	LENG8
CNPPD1	0.000921589401978056	0.691161756887621	0.254	0	1	Antrum	CNPPD1
PHACTR1	0.000945593646277057	1.11162789143504	0.413	0.133	1	Antrum	PHACTR1
FUBP1	0.00111758240703808	0.707183084556695	0.429	0.156	1	Antrum	FUBP1
RSL1D1	0.00209412381578636	0.612897114565479	0.571	0.289	1	Antrum	RSL1D1
BSG	0.00210913863702396	0.783622665782956	0.476	0.2	1	Antrum	BSG
BRD2	0.00229647488908089	0.761612401331845	0.619	0.356	1	Antrum	BRD2
SSR4	0.00750962383744464	0.664404294858767	0.587	0.333	1	Antrum	SSR4
RBMX	0.00925514498747713	0.628927847630506	0.492	0.222	1	Antrum	RBMX
Control cluster 10
UAP1	0.00185126820376863	0.970990736073476	0.75	0	1	Fundus	UAP1
MPC1	0.00264109839780011	1.3816359042858	1	0.25	1	Fundus	MPC1
WBSCR22	0.00343249203781431	1.06622350271483	1	0.5	1	Fundus	WBSCR22
GPSM3	0.00356294591194001	1.22996971527669	1	0.333	1	Fundus	GPSM3
KBTBD2	0.00615462443704956	0.992716646269703	1	0.25	1	Fundus	KBTBD2
SLC31A2	0.00676237245813148	0.922999431709215	0.75	0.083	1	Fundus	SLC31A2
ARGLU1	0.0040919889962567	1.6892061910222	1	0	1	Antrum	ARGLU1
HLA-DQA2	0.0042603497839903	4.47249278660491	1	0.25	1	Antrum	HLA-DQA2
PSMA5	0.00620802834465533	1.44353509078725	1	0.25	1	Antrum	PSMA5
ACTR3	0.00636181169725937	1.22195694592181	1	0.75	1	Antrum	ACTR3
RNASET2	0.00907602337154524	1.65398346942055	1	0.5	1	Antrum	RNASET2
